# Supplementary material for: FreeSurfer subcortical normative data
Source: Data Brief. 2016 Oct 14;9:732–6. doi: 10.1016/j.dib.2016.10.001 (PMC5094268; doi:10.1016/j.dib.2016.10.001)
Supplement: Supplementary file 3 — Supplementary material [file mmc2.zip]

Archive with 1 entries (1 files):
- mmc2.xlsm
