# Supplementary material for: FreeSurfer subcortical normative data
Source: Data Brief. 2016 Oct 14;9:732–6. doi: 10.1016/j.dib.2016.10.001 (PMC5094268; doi:10.1016/j.dib.2016.10.001)
Supplement: Supplementary file 3 — Supplementary material [file mmc2.zip › mmc2.xlsm]

## Sheet: Statistics
SUBCORTICAL NORMS CALCULATOR
					1. CHARACTERISTICS
					AGE	SEX	MAGNETIC FIELD STRENGTH	MANUFACTURER	ESTIMATED INTRACRANIAL VOLUME
*Instructions* 1. Enter the individual and scanner characteristics and enable macros. 2. Enter the observed surfaces and the estimated intracranial volume generated by FreeSurfer using the button on the right						Male = 1 Female = 0	1.5T = 1 3T = 0	GE = 1 Philips = 2 Siemens = 3
NORMATIVE STATISTICS
REGIONS	OBSERVED VOLUMES (mm3)	NORMATIVE VALUES (mm3)			SIGNIFICANCE TESTa			ESTIMATED EFFECT SIZEc			ESTIMATED PERCENTAGE OF THE NORMATIVE POPULATION WITH A SMALLER VOLUMEd
		Predicted volume	Prediction interval (95%)		t-statistic	One-tailed p	FDR-correctedb p < .05	ZOP	95% CIc		Point	95% CIc
Accumbens L		-	-	-	-	-	-	-	-	-	-	-	-
Accumbens R		-	-	-	-	-	-	-	-	-	-	-	-
Amygdala L		-	-	-	-	-	-	-	-	-	-	-	-
Amygdala R		-	-	-	-	-	-	-	-	-	-	-	-
Brainstem		-	-	-	-	-	-	-	-	-	-	-	-
Caudate L		-	-	-	-	-	-	-	-	-	-	-	-
Caudate R		-	-	-	-	-	-	-	-	-	-	-	-
Hippocampus L		-	-	-	-	-	-	-	-	-	-	-	-
Hippocampus R		-	-	-	-	-	-	-	-	-	-	-	-
Pallidum L		-	-	-	-	-	-	-	-	-	-	-	-
Pallidum R		-	-	-	-	-	-	-	-	-	-	-	-
Putamen L		-	-	-	-	-	-	-	-	-	-	-	-
Putamen R		-	-	-	-	-	-	-	-	-	-	-	-
Thalamus L		-	-	-	-	-	-	-	-	-	-	-	-
Thalamus R		-	-	-	-	-	-	-	-	-	-	-	-
Ventral DC L		-	-	-	-	-	-	-	-	-	-	-	-
Ventral DC R		-	-	-	-	-	-	-	-	-	-	-	-
Ventricles sum		-	-	-	-	-	-	-	-	-	-	-	-
Lateral L		-	-	-	-	-	-	-	-	-	-	-	-
Lateral R		-	-	-	-	-	-	-	-	-	-	-	-
Inferior lateral L		-	-	-	-	-	-	-	-	-	-	-	-
Inferior lateral R		-	-	-	-	-	-	-	-	-	-	-	-
3rd		-	-	-	-	-	-	-	-	-	-	-	-
4th		-	-	-	-	-	-	-	-	-	-	-	-
Corpus callosum		-	-	-	-	-	-	-	-	-	-	-	-
Subcortical GM		-	-	-	-	-	-	-	-	-	-	-	-
FDR: False discovery rate, GM: Gray matter, NS: Not significant, ZOP: Effect size for the discrepancy between a case’s Observed and Predicted volume. a Crawford, J.R., & Howell, D.C. (1998). Regression equations in clinical neuropsychology: an evaluation of statistical methods for comparing predicted and obtained scores. Jounal of Clinical and Experimental Neuropsychology, 20(5), 755-762. b Benja…

## Sheet: Matrix
Regions	t	n	MSE	B0	Agec	Agec2	Agec3	Sex	TIVc	TIVc2	TIVc3	MFSq	GE	Philips	GE X Strength	Philips X Strength	TIVc X Strength	Agec X Sex	TIVc X GE	TIVc X Philips
				1	-47.5635	2262.28	-107602	0	-1.52191e+06	2.3162e+12	-3.52504e+18	0	0	0	0	0	0	0	0	0
Left_Accumbens_area	1.96087	2639	16684.6
Right_Accumbens_area	1.96087	2640	12950.3
Left_Amygdala	1.96087	2618	37009	Error
Right_Amygdala	1.96087	2617	45842.4
Brain_Stem	1.96087	2633	3411250
Left_Caudate	1.96087	2640	182639
Right_Caudate	1.96087	2639	220355
Left_Hippocampus	1.96089	2586	146362
Right_Hippocampus	1.96088	2607	143404
Left_Pallidum	1.96087	2641	54182
Right_Pallidum	1.96087	2636	40067.1
Left_Putamen	1.96087	2637	440491
Right_Putamen	1.96087	2639	365460
Left_Thalamus_Proper	1.96087	2632	586152
Right_Thalamus_Proper	1.96087	2630	337534
Left_VentralDC	1.96087	2635	111883
Right_VentralDC	1.96087	2633	103607
ventricles_log	1.96087	2630	0.0254324
LeftLateralVentricle_log	1.96087	2636	0.0365128
RightLateralVentricle_log	1.96087	2640	0.0370326
LeftInfLatVent_log	1.96087	2639	0.0750918
RightInfLatVent_log	1.96087	2634	0.0845922
_3rdventriclez_log	1.96087	2639	0.0146172
_4th_Ventricle	1.96087	2636	301042
CCsum	1.96087	2640	181697
SubCortGrayVol	1.9609	2541	1.13567e+07
Left_Accumbens_area	X =	1	-47.5635	2262.28	0	-1.52191e+06	2.3162e+12	0	0	0	0	0	0
	Beta	B0	agec	agec2	sexq	tivc	tivc2	MFSq	GE	Philips	GE_X_MFSq	PHILIPS_X_MFSq	AGEc_X_SEXq
	445.74	0.00265126	4.70523e-06	-1.64396e-06	-0.00128253	2.6625e-09	-6.03288e-15	-0.000989185	-0.00101902	-0.00108161	0.00134267	0.000743805	1.75392e-06
	-3.61288	4.70523e-06	1.68116e-06	-1.19348e-08	7.85913e-07	1.01679e-11	-5.16029e-18	-5.48726e-06	4.2887e-07	-3.48807e-06	9.81272e-06	9.36445e-06	-1.63274e-06
	0.0200375	-1.64396e-06	-1.19348e-08	3.66774e-09	4.00541e-08	-6.47281e-13	2.84183e-19	-4.77624e-07	-1.64042e-07	2.81755e-07	-2.76863e-07	4.80121e-07	1.58316e-09
	37.4095	-0.00128253	7.85913e-07	4.00541e-08	0.00230491	-3.72714e-09	-1.86656e-16	0.000249177	0.000162353	-2.25513e-05	-0.000339219	0.000107497	-1.54618e-06
	5.3112e-05	2.6625e-09	1.01679e-11	-6.47281e-13	-3.72714e-09	1.81439e-14	-2.52543e-21	-5.5655e-10	-1.70938e-10	-3.47054e-10	7.51781e-10	-5.76629e-10	3.46465e-12
	8.05959e-11	-6.03288e-15	-5.16029e-18	2.84183e-19	-1.86656e-16	-2.52543e-21	1.8725e-25	9.83165e-16	-5.40785e-16	-1.57372e-15	-4.11048e-16	4.09632e-19	4.77028e-17
	130.241	-0.000989185	-5.48726e-06	-4.77624e-07	0.000249177	-5.5655e-10	9.83165e-16	0.00332469	0.00105917	0.000976459	-0.00322164	-0.00327926	8.09616e-07
	101.787	-0.00101902	4.2887e-07	-1.64042e-07	0.000162353	-1.70938e-10	-5.40785e-16	0.00105917	0.0069923	0.00100495	-0.00698243	-0.00103809	-1.25245e-06
	39.733	-0.00108161	-3.48807e-06	2.81755e-07	-2.25513e-05	-3.47054e-10	-1.57372e-15	0.000976459	0.00100495	0.00491868	-0.00104771	-0.00482857	4.66007e-06
	-183.106	0.00134267	9.81272e-06	-2.76863e-07	-0.000339219	7.51781e-10	-4.11048e-16	-0.00322164	-0.00698243	-0.00104771	0.0128196	0.0031814	-7.72602e-06
	-180.242	0.000743805	9.36445e-06	4.80121e-07	0.000107497	-5.76629e-10	4.09632e-19	-0.00327926	-0.00103809	-0.00482857	0.0031814	0.00924142	-7.4958e-06
	-0.950604	1.75392e-06	-1.63274e-06	1.58316e-09	-1.54618e-06	3.46465e-12	4.77028e-17	8.09616e-07	-1.25245e-06	4.66007e-06	-7.72602e-06	-7.4958e-06	3.27044e-06
Right_Accumbens_area	X =	1	-47.5635	2262.28	-107602	0	-1.52191e+06	0	0	0	0	0	0
	Beta	B0	agec	agec2	agec3	sexq	tivc	MFSq	GE	Philips	GE_X_MFSq	PHILIPS_X_MFSq	AGEc_X_SEXq
	510.711	0.0026301	-2.39625e-05	-2.13907e-06	4.13583e-08	-0.00131751	2.60359e-09	-0.000925945	-0.00102883	-0.00114044	0.00138907	0.000711842	3.51231e-06
	-2.70146	-2.39625e-05	6.37132e-06	7.0981e-08	-6.80062e-09	5.57942e-06	6.16841e-12	-1.05919e-05	-5.43402e-07	-1.92148e-06	-7.42376e-07	1.43554e-05	-1.67172e-06
	0.0216728	-2.13907e-06	7.0981e-08	5.13058e-09	-1.20153e-10	1.27368e-07	-7.24341e-13	-5.73697e-07	-1.80033e-07	3.13247e-07	-4.53213e-07	5.71426e-07	7.74123e-10
	-0.000916376	4.13583e-08	-6.80062e-09	-1.20153e-10	9.8611e-12	-7.06527e-09	5.85821e-15	7.59158e-09	1.735e-09	-2.20728e-09	1.45249e-08	-7.53167e-09	5.81675e-11
	35.0779	-0.00131751	5.57942e-06	1.27368e-07	-7.06527e-09	0.00230809	-3.72409e-09	0.000246924	0.000156273	-2.54673e-05	-0.000347977	0.000113063	-1.4751e-06
	6.31893e-05	2.60359e-09	6.16841e-12	-7.24341e-13	5.85821e-15	-3.72409e-09	1.80392e-14	-5.39672e-10	-1.74336e-10	-3.37909e-10	7.39362e-10	-6.14803e-10	4.1994e-12
	34.7607	-0.000925945	-1.05919e-05	-5.73697e-07	7.59158e-09	0.000246924	-5.39672e-10	0.00332084	0.00106148	0.000981347	-0.00320051	-0.00327868	5.11081e-07
	40.2093	-0.00102883	-5.43402e-07	-1.80033e-07	1.735e-09	0.000156273	-1.74336e-10	0.00106148	0.00702564	0.000999997	-0.00701492	-0.00103729	-1.34848e-06
	19.028	-0.00114044	-1.92148e-06	3.13247e-07	-2.20728e-09	-2.54673e-05	-3.37909e-10	0.000981347	0.000999997	0.00488978	-0.00105246	-0.00481101	4.95541e-06
	-94.8014	0.00138907	-7.42376e-07	-4.53213e-07	1.45249e-08	-0.000347977	7.39362e-10	-0.00320051	-0.00701492	-0.00105246	0.0128774	0.00316115	-7.04874e-06
	-122.297	0.000711842	1.43554e-05	5.71426e-07	-7.53167e-09	0.000113063	-6.14803e-10	-0.00327868	-0.00103729	-0.00481101	0.00316115	0.00922326	-7.28975e-06
	-0.56742	3.51231e-06	-1.67172e-06	7.74123e-10	5.81675e-11	-1.4751e-06	4.1994e-12	5.11081e-07	-1.34848e-06	4.95541e-06	-7.04874e-06	-7.28975e-06	3.25771e-06
Left_Amygdala	X =	1	-47.5635	2262.28	-107602	0	-1.52191e+06	2.3162e+12	0	0	0	0	0	0	0	0
	Beta	B0	agec	agec2	agec3	sexq	tivc	tivc2	MFSq	GE	Philips	GE_X_MFSq	PHILIPS_X_MFSq	AGEc_X_SEXq	TIVc_X_GE	TIVc_X_PHILIPS
	1513.76	0.00285741	-2.43588e-05	-2.17784e-06	4.25324e-08	-0.00133134	2.95643e-09	-6.25141e-15	-0.000964836	-0.00102951	-0.00111727	0.00142063	0.000739446	1.88558e-06	-7.31773e-10	-1.99696e-10
	-1.32622	-2.43588e-05	6.46766e-06	7.18977e-08	-6.90373e-09	5.81668e-06	-3.31093e-12	-8.64531e-18	-1.07536e-05	-4.74422e-08	-2.68671e-06	-1.23924e-06	1.4098e-05	-1.68213e-06	-1.62558e-11	3.97876e-11
	-0.0355113	-2.17784e-06	7.18977e-08	5.19778e-09	-1.2214e-10	1.31321e-07	-1.07729e-12	2.55731e-19	-5.80808e-07	-1.60953e-07	3.0623e-07	-4.50308e-07	5.90851e-07	1.20284e-09	1.19668e-12	4.21802e-13
	-0.00249407	4.25324e-08	-6.90373e-09	-1.2214e-10	1.00142e-11	-7.40379e-09	2.83202e-14	1.75454e-21	7.83883e-09	3.26901e-10	-1.57098e-09	1.59829e-08	-7.2602e-09	3.79053e-11	-2.96101e-14	-5.57984e-14
	87.3113	-0.00133134	5.81668e-06	1.31321e-07	-7.40379e-09	0.00234008	-3.90605e-09	-1.88467e-16	0.000259269	0.000151644	2.38813e-06	-0.000370967	6.43175e-05	-1.59469e-06	-1.22196e-10	3.61134e-10
	0.00043467	2.95643e-09	-3.31093e-12	-1.07729e-12	2.83202e-14	-3.90605e-09	3.03841e-14	2.10254e-21	-6.38908e-10	-6.67029e-10	-5.24605e-10	1.0037e-09	1.35282e-10	-7.81077e-12	-2.38862e-14	-2.42777e-14
	1.24837e-10	-6.25141e-15	-8.64531e-18	2.55731e-19	1.75454e-21	-1.88467e-16	2.10254e-21	2.01004e-25	8.77511e-16	-5.81007e-16	-1.44805e-15	-4.47441e-16	2.68285e-16	4.6402e-17	-3.43806e-21	-1.5896e-20
	-172.397	-0.000964836	-1.07536e-05	-5.80808e-07	7.83883e-09	0.000259269	-6.38908e-10	8.77511e-16	0.00336242	0.00107021	0.000988104	-0.00324375	-0.00332501	7.42834e-07	2.09383e-10	1.04506e-10
	-64.7249	-0.00102951	-4.74422e-08	-1.60953e-07	3.26901e-10	0.000151644	-6.67029e-10	-5.81007e-16	0.00107021	0.00715653	0.00102384	-0.00710868	-0.00105185	-8.66096e-07	2.17909e-09	4.92706e-10
	-7.51392	-0.00111727	-2.68671e-06	3.0623e-07	-1.57098e-09	2.38813e-06	-5.24605e-10	-1.44805e-15	0.000988104	0.00102384	0.00507191	-0.00106227	-0.00496072	4.56321e-06	5.86673e-10	-1.89787e-10
	108.338	0.00142063	-1.23924e-06	-4.50308e-07	1.59829e-08	-0.000370967	1.0037e-09	-4.47441e-16	-0.00324375	-0.00710868	-0.00106227	0.012936	0.0032102	-8.1694e-06	-7.18777e-10	-3.11077e-10
	30.0291	0.000739446	1.4098e-05	5.90851e-07	-7.2602e-09	6.43175e-05	1.35282e-10	2.68285e-16	-0.00332501	-0.00105185	-0.00496072	0.0032102	0.0094661	-7.6581e-06	-3.26356e-10	-1.68277e-09
	-0.617069	1.88558e-06	-1.68213e-06	1.20284e-09	3.79053e-11	-1.59469e-06	-7.81077e-12	4.6402e-17	7.42834e-07	-8.66096e-07	4.56321e-06	-8.1694e-06	-7.6581e-06	3.31454e-06	3.39685e-11	1.97242e-11
	5.21662e-05	-7.31773e-10	-1.62558e-11	1.19668e-12	-2.96101e-14	-1.22196e-10	-2.38862e-14	-3.43806e-21	2.09383e-10	2.17909e-09	5.86673e-10	-7.18777e-10	-3.26356e-10	3.39685e-11	9.55704e-14	2.39288e-14
	-9.31681e-05	-1.99696e-10	3.97876e-11	4.21802e-13	-5.57984e-14	3.61134e-10	-2.42777e-14	-1.5896e-20	1.04506e-10	4.92706e-10	-1.89787e-10	-3.11077e-10	-1.68277e-09	1.97242e-11	2.39288e-14	6.36299e-14
Right_Amygdala	X =	1	-47.5635	2262.28	-107602	0	-1.52191e+06	0	0	0	0	0
	Beta	B0	agec	agec2	agec3	sexq	tivc	MFSq	GE	Philips	GE_X_MFSq	PHILIPS_X_MFSq
	1531.16	0.00265573	-2.24761e-05	-2.15863e-06	4.1908e-08	-0.00134281	2.66655e-09	-0.000935113	-0.00103722	-0.00118734	0.00140978	0.000755712
	-0.889056	-2.24761e-05	5.57051e-06	7.22224e-08	-6.83421e-09	4.83666e-06	8.59689e-12	-1.0442e-05	-1.00937e-06	3.66047e-07	-4.88282e-06	1.10733e-05
	0.00605777	-2.15863e-06	7.22224e-08	5.15824e-09	-1.21375e-10	1.39514e-07	-7.40259e-13	-5.73699e-07	-1.71741e-07	3.13743e-07	-4.52131e-07	5.80333e-07
	-0.00302306	4.1908e-08	-6.83421e-09	-1.21375e-10	9.93615e-12	-7.3358e-09	6.20863e-15	7.69234e-09	1.60364e-09	-2.39872e-09	1.51937e-08	-7.65068e-09
	101.37	-0.00134281	4.83666e-06	1.39514e-07	-7.3358e-09	0.00234177	-3.83735e-09	0.000253546	0.000158165	3.43324e-05	-0.000365525	5.58622e-05
	0.000381919	2.66655e-09	8.59689e-12	-7.40259e-13	6.20863e-15	-3.83735e-09	1.86599e-14	-5.49879e-10	-1.80059e-10	-6.56238e-10	8.0006e-10	-3.23385e-10
	-79.3724	-0.000935113	-1.0442e-05	-5.73699e-07	7.69234e-09	0.000253546	-5.49879e-10	0.00332647	0.00106532	0.000996592	-0.00320605	-0.00329389
	39.401	-0.00103722	-1.00937e-06	-1.71741e-07	1.60364e-09	0.000158165	-1.80059e-10	0.00106532	0.00706581	0.0010108	-0.00705995	-0.0010464
	35.2176	-0.00118734	3.66047e-07	3.13743e-07	-2.39872e-09	3.43324e-05	-6.56238e-10	0.000996592	0.0010108	0.00522108	-0.00105935	-0.00512497
	-46.1782	0.00140978	-4.88282e-06	-4.52131e-07	1.51937e-08	-0.000365525	8.0006e-10	-0.00320605	-0.00705995	-0.00105935	0.0128548	0.00315976
	-80.9056	0.000755712	1.10733e-05	5.80333e-07	-7.65068e-09	5.58622e-05	-3.23385e-10	-0.00329389	-0.0010464	-0.00512497	0.00315976	0.00952565
Brain_Stem	X =	1	-47.5635	2262.28	-107602	0	-1.52191e+06	2.3162e+12	0	0	0	0	0	0
	Beta	B0	agec	agec2	agec3	sexq	tivc	tivc2	MFSq	GE	Philips	GE_X_MFSq	PHILIPS_X_MFSq	AGEc_X_SEXq
	21408	0.00285898	-2.43619e-05	-2.15918e-06	4.22234e-08	-0.00132829	2.82987e-09	-6.84886e-15	-0.000958472	-0.00100266	-0.00112924	0.00139892	0.000752092	1.76964e-06
	-11.5121	-2.43619e-05	6.40856e-06	7.16675e-08	-6.84041e-09	5.33151e-06	7.08738e-12	7.79146e-19	-1.04487e-05	-6.7216e-07	-1.19738e-06	-9.82816e-08	1.37197e-05	-1.68154e-06
	-1.17801	-2.15918e-06	7.16675e-08	5.13905e-09	-1.20932e-10	1.27278e-07	-7.01373e-13	4.47192e-19	-5.69122e-07	-1.83855e-07	3.19164e-07	-4.34641e-07	5.61375e-07	8.38409e-10
	0.0117611	4.22234e-08	-6.84041e-09	-1.20932e-10	9.90255e-12	-6.92474e-09	5.34004e-15	-1.56158e-20	7.48482e-09	1.8167e-09	-2.7226e-09	1.47186e-08	-7.00931e-09	6.41544e-11
	533.002	-0.00132829	5.33151e-06	1.27278e-07	-6.92474e-09	0.00232521	-3.83586e-09	2.45757e-16	0.000243666	0.000152103	-4.14346e-06	-0.000356374	9.43437e-05	-1.39217e-06
	0.00959048	2.82987e-09	7.08738e-12	-7.01373e-13	5.34004e-15	-3.83586e-09	1.89857e-14	-7.00294e-21	-5.40901e-10	-9.88949e-11	-4.75129e-10	7.41635e-10	-4.54555e-10	2.23595e-12
	3.01032e-09	-6.84886e-15	7.79146e-19	4.47192e-19	-1.56158e-20	2.45757e-16	-7.00294e-21	2.11867e-25	9.04439e-16	-9.22442e-16	-1.07844e-15	-2.953e-16	-5.46979e-16	5.78579e-17
	-69.1055	-0.000958472	-1.04487e-05	-5.69122e-07	7.48482e-09	0.000243666	-5.40901e-10	9.04439e-16	0.00332808	0.00106442	0.000984718	-0.00321333	-0.00328944	6.42788e-07
	-1152.75	-0.00100266	-6.7216e-07	-1.83855e-07	1.8167e-09	0.000152103	-9.88949e-11	-9.22442e-16	0.00106442	0.00700158	0.00101099	-0.00698637	-0.0010449	-1.4721e-06
	202.887	-0.00112924	-1.19738e-06	3.19164e-07	-2.7226e-09	-4.14346e-06	-4.75129e-10	-1.07844e-15	0.000984718	0.00101099	0.00503196	-0.00106035	-0.00493272	4.33669e-06
	1303.71	0.00139892	-9.82816e-08	-4.34641e-07	1.47186e-08	-0.000356374	7.41635e-10	-2.953e-16	-0.00321333	-0.00698637	-0.00106035	0.0127695	0.00318006	-8.1694e-06
	-300.174	0.000752092	1.37197e-05	5.61375e-07	-7.00931e-09	9.43437e-05	-4.54555e-10	-5.46979e-16	-0.00328944	-0.0010449	-0.00493272	0.00318006	0.00933844	-7.12031e-06
	-10.3793	1.76964e-06	-1.68154e-06	8.38409e-10	6.41544e-11	-1.39217e-06	2.23595e-12	5.78579e-17	6.42788e-07	-1.4721e-06	4.33669e-06	-8.1694e-06	-7.12031e-06	3.27738e-06
Left_Caudate	X =	1	-47.5635	2262.28	-107602	0	-1.52191e+06	2.3162e+12	-3.52504e+18	0	0	0	0	0
	Beta	B0	agec	agec2	agec3	sexq	tivc	tivc2	tivc3	GE	Philips	AGEc_X_SEXq	TIVc_X_GE	TIVc_X_PHILIPS
	3551.88	0.00254627	-2.60606e-05	-2.27874e-06	4.31056e-08	-0.00125933	3.37307e-09	-5.64991e-15	-7.16989e-21	-0.000413808	-0.000963146	1.41579e-06	-5.97676e-10	-1.82406e-10
	-9.04517	-2.60606e-05	6.37686e-06	6.82162e-08	-6.80099e-09	5.56464e-06	9.34019e-12	4.02539e-19	-1.3649e-22	-4.10449e-06	2.35286e-06	-1.68095e-06	-1.37992e-11	3.93599e-11
	0.213479	-2.27874e-06	6.82162e-08	4.94616e-09	-1.17193e-10	1.59705e-07	-1.17481e-12	5.53075e-19	9.69669e-25	-5.97892e-07	4.76692e-07	6.06917e-10	1.12751e-12	3.33343e-13
	0.0021148	4.31056e-08	-6.80099e-09	-1.17193e-10	9.85244e-12	-7.42981e-09	2.32593e-14	-7.79704e-21	3.74317e-26	1.2404e-08	-3.24132e-09	6.2065e-11	-2.60761e-14	-5.10016e-14
	-20.4886	-0.00125933	5.56464e-06	1.59705e-07	-7.42981e-09	0.00233034	-4.83999e-09	-4.25061e-16	1.10203e-20	-4.08292e-06	0.000140638	-2.26468e-07	-1.41553e-10	2.74029e-10
	0.00171266	3.37307e-09	9.34019e-12	-1.17481e-12	2.32593e-14	-4.83999e-09	5.04925e-14	2.82193e-21	-2.10361e-25	2.52106e-11	-1.00216e-09	-2.57589e-11	-2.36599e-14	-2.01666e-14
	7.16081e-10	-5.64991e-15	4.02539e-19	5.53075e-19	-7.79704e-21	-4.25061e-16	2.82193e-21	1.89088e-25	-5.89483e-33	-6.27179e-16	-1.181e-15	4.60049e-17	-4.27591e-21	-1.14704e-20
	-8.61478e-16	-7.16989e-21	-1.3649e-22	9.69669e-25	3.74317e-26	1.10203e-20	-2.10361e-25	-5.89483e-33	2.13316e-36	-2.73709e-21	3.91705e-21	1.80074e-22	1.68938e-27	-4.0272e-26
	-62.1988	-0.000413808	-4.10449e-06	-5.97892e-07	1.2404e-08	-4.08292e-06	2.52106e-11	-6.27179e-16	-2.73709e-21	0.00304583	0.000638555	-5.38056e-06	1.75105e-09	3.72517e-10
	-181.011	-0.000963146	2.35286e-06	4.76692e-07	-3.24132e-09	0.000140638	-1.00216e-09	-1.181e-15	3.91705e-21	0.000638555	0.00217702	2.90149e-07	4.43092e-10	-1.11573e-09
	-2.33436	1.41579e-06	-1.68095e-06	6.06917e-10	6.2065e-11	-2.26468e-07	-2.57589e-11	4.60049e-17	1.80074e-22	-5.38056e-06	2.90149e-07	3.28141e-06	2.89881e-11	1.41349e-11
	-0.000105216	-5.97676e-10	-1.37992e-11	1.12751e-12	-2.60761e-14	-1.41553e-10	-2.36599e-14	-4.27591e-21	1.68938e-27	1.75105e-09	4.43092e-10	2.89881e-11	9.45678e-14	2.35487e-14
	-0.000238437	-1.82406e-10	3.93599e-11	3.33343e-13	-5.10016e-14	2.74029e-10	-2.01666e-14	-1.14704e-20	-4.0272e-26	3.72517e-10	-1.11573e-09	1.41349e-11	2.35487e-14	6.14826e-14
Right_Caudate	X =	1	-47.5635	2262.28	0	-1.52191e+06	2.3162e+12	0	0	0	0	0	0	0	0	0
	Beta	B0	agec	agec2	sexq	tivc	tivc2	MFSq	GE	Philips	GE_X_MFSq	PHILIPS_X_MFSq	TIVc_X_MFSq	AGEc_X_SEXq	TIVc_X_GE	TIVc_X_PHILIPS
	3481.39	0.00265661	4.91691e-06	-1.64773e-06	-0.00128633	2.64069e-09	-6.13153e-15	-0.000986166	-0.0010336	-0.00107456	0.00135217	0.000720979	5.09283e-10	1.38165e-06	-7.1812e-10	-2.1409e-10
	-7.90565	4.91691e-06	1.68978e-06	-1.21675e-08	7.67416e-07	1.31727e-11	-5.4902e-18	-5.33512e-06	-4.1121e-07	-3.44479e-06	9.94674e-06	8.59536e-06	6.65094e-12	-1.63991e-06	-3.40205e-11	-1.52888e-12
	0.368197	-1.64773e-06	-1.21675e-08	3.68042e-09	3.25781e-08	-7.46703e-13	2.13594e-19	-4.76561e-07	-1.54644e-07	2.94198e-07	-2.67284e-07	4.82732e-07	2.35574e-13	1.49357e-09	7.13079e-13	-3.51415e-13
	19.4403	-0.00128633	7.67416e-07	3.25781e-08	0.00231544	-3.63041e-09	-3.62203e-17	0.000246027	0.000167442	-3.59539e-05	-0.000354066	0.000123246	-6.97814e-10	-1.09361e-06	7.46933e-11	5.59684e-10
	0.00157154	2.64069e-09	1.31727e-11	-7.46703e-13	-3.63041e-09	3.35818e-14	6.77454e-21	-7.74054e-10	-5.4081e-10	-6.88219e-10	7.17897e-10	7.24895e-10	-1.45925e-14	1.86733e-13	-1.88127e-14	-1.93573e-14
	3.80398e-10	-6.13153e-15	-5.4902e-18	2.13594e-19	-3.62203e-17	6.77454e-21	1.95569e-25	8.0654e-16	-4.8836e-16	-1.97787e-15	-6.40219e-16	1.20092e-15	-1.74508e-20	5.14303e-17	1.11094e-21	-7.54131e-21
	199.453	-0.000986166	-5.33512e-06	-4.76561e-07	0.000246027	-7.74054e-10	8.0654e-16	0.00332809	0.00106121	0.000981748	-0.00321702	-0.00329896	4.15065e-10	5.3914e-07	1.14774e-10	6.69263e-11
	-185.964	-0.0010336	-4.1121e-07	-1.54644e-07	0.000167442	-5.4081e-10	-4.8836e-16	0.00106121	0.00708797	0.00100992	-0.00704585	-0.00102308	-5.6545e-10	-1.25194e-07	2.4168e-09	6.70836e-10
	-248.393	-0.00107456	-3.44479e-06	2.94198e-07	-3.59539e-05	-6.88219e-10	-1.97787e-15	0.000981748	0.00100992	0.00493616	-0.00103651	-0.00486278	8.20944e-10	4.22561e-06	3.27558e-10	-1.12854e-10
	-113.423	0.00135217	9.94674e-06	-2.67284e-07	-0.000354066	7.17897e-10	-6.40219e-16	-0.00321702	-0.00704585	-0.00103651	0.0128737	0.0031481	9.07983e-10	-8.3859e-06	-1.05704e-09	-5.38232e-10
	-216.158	0.000720979	8.59536e-06	4.82732e-07	0.000123246	7.24895e-10	1.20092e-15	-0.00329896	-0.00102308	-0.00486278	0.0031481	0.00939615	-2.28859e-09	-6.47373e-06	3.57271e-10	-1.32871e-09
	0.000267814	5.09283e-10	6.65094e-12	2.35574e-13	-6.97814e-10	-1.45925e-14	-1.74508e-20	4.15065e-10	-5.6545e-10	8.20944e-10	9.07983e-10	-2.28859e-09	5.58463e-14	-2.91182e-11	-1.7549e-14	-1.70303e-14
	-2.45282	1.38165e-06	-1.63991e-06	1.49357e-09	-1.09361e-06	1.86733e-13	5.14303e-17	5.3914e-07	-1.25194e-07	4.22561e-06	-8.3859e-06	-6.47373e-06	-2.91182e-11	3.29336e-06	3.8587e-11	2.90562e-11
	-0.000295112	-7.1812e-10	-3.40205e-11	7.13079e-13	7.46933e-11	-1.88127e-14	1.11094e-21	1.14774e-10	2.4168e-09	3.27558e-10	-1.05704e-09	3.57271e-10	-1.7549e-14	3.8587e-11	1.0008e-13	2.88035e-14
	-0.000394446	-2.1409e-10	-1.52888e-12	-3.51415e-13	5.59684e-10	-1.93573e-14	-7.54131e-21	6.69263e-11	6.70836e-10	-1.12854e-10	-5.38232e-10	-1.32871e-09	-1.70303e-14	2.90562e-11	2.88035e-14	6.65617e-14
Left_Hippocampus	X =	1	-47.5635	2262.28	-107602	0	-1.52191e+06	2.3162e+12	0	0	0	0	0	0	0
	Beta	B0	agec	agec2	agec3	sexq	tivc	tivc2	MFSq	GE	Philips	GE_X_MFSq	PHILIPS_X_MFSq	TIVc_X_MFSq	AGEc_X_SEXq
	4175.15	0.00288718	-2.38478e-05	-2.19333e-06	4.19051e-08	-0.00134385	2.70608e-09	-6.54735e-15	-0.000970906	-0.00104133	-0.00112592	0.001462	0.000730487	3.06286e-10	1.5725e-06
	-5.07934	-2.38478e-05	6.51457e-06	7.14952e-08	-6.97391e-09	5.29165e-06	1.22526e-11	5.45404e-18	-1.06664e-05	-8.25071e-07	-2.55119e-06	-1.5212e-07	1.47845e-05	-8.26161e-12	-1.69155e-06
	-0.328329	-2.19333e-06	7.14952e-08	5.2198e-09	-1.21362e-10	1.34701e-07	-8.52864e-13	2.67286e-19	-5.7577e-07	-1.73192e-07	3.23139e-07	-4.89669e-07	5.73396e-07	1.59308e-13	1.02505e-09
	-0.00354006	4.19051e-08	-6.97391e-09	-1.21362e-10	1.01063e-11	-6.93e-09	-1.40061e-15	-2.17731e-20	7.8021e-09	2.51562e-09	-1.40158e-09	1.41688e-08	-8.33685e-09	1.27136e-14	5.31741e-11
	16.3945	-0.00134385	5.29165e-06	1.34701e-07	-6.93e-09	0.00236295	-3.63782e-09	4.29976e-17	0.000250925	0.000181921	-2.02057e-05	-0.000389343	0.000121408	-4.94698e-10	-1.01904e-06
	0.00120109	2.70608e-09	1.22526e-11	-8.52864e-13	-1.40061e-15	-3.63782e-09	2.85811e-14	4.56469e-21	-8.2791e-10	-1.25466e-10	-9.46831e-10	5.4291e-10	7.21514e-10	-2.23213e-14	1.02881e-11
	3.08373e-10	-6.54735e-15	5.45404e-18	2.67286e-19	-2.17731e-20	4.29976e-17	4.56469e-21	2.14885e-25	5.8832e-16	-7.37407e-16	-1.84912e-15	-7.02323e-16	8.06738e-16	-1.96505e-20	6.63084e-17
	-233.799	-0.000970906	-1.06664e-05	-5.7577e-07	7.8021e-09	0.000250925	-8.2791e-10	5.8832e-16	0.00338898	0.00107421	0.00101171	-0.00324819	-0.00337176	5.79664e-10	3.27531e-07
	265.388	-0.00104133	-8.25071e-07	-1.73192e-07	2.51562e-09	0.000181921	-1.25466e-10	-7.37407e-16	0.00107421	0.00727385	0.00102425	-0.00726028	-0.00104542	-1.22202e-10	-1.03375e-06
	170.213	-0.00112592	-2.55119e-06	3.23139e-07	-1.40158e-09	-2.02057e-05	-9.46831e-10	-1.84912e-15	0.00101171	0.00102425	0.00508806	-0.00106434	-0.00502169	1.06293e-09	3.82531e-06
	-131.283	0.001462	-1.5212e-07	-4.89669e-07	1.41688e-08	-0.000389343	5.4291e-10	-7.02323e-16	-0.00324819	-0.00726028	-0.00106434	0.0132636	0.00317366	7.43811e-10	-8.52641e-06
	-11.9099	0.000730487	1.47845e-05	5.73396e-07	-8.33685e-09	0.000121408	7.21514e-10	8.06738e-16	-0.00337176	-0.00104542	-0.00502169	0.00317366	0.00958693	-2.80733e-09	-6.03745e-06
	0.000118443	3.06286e-10	-8.26161e-12	1.59308e-13	1.27136e-14	-4.94698e-10	-2.23213e-14	-1.96505e-20	5.79664e-10	-1.22202e-10	1.06293e-09	7.43811e-10	-2.80733e-09	5.2047e-14	-1.79713e-11
	-2.11283	1.5725e-06	-1.69155e-06	1.02505e-09	5.31741e-11	-1.01904e-06	1.02881e-11	6.63084e-17	3.27531e-07	-1.03375e-06	3.82531e-06	-8.52641e-06	-6.03745e-06	-1.79713e-11	3.35113e-06
Right_Hippocampus	X =	1	-47.5635	2262.28	-107602	0	-1.52191e+06	0	0	0	0	0	0
	Beta	B0	agec	agec2	agec3	sexq	tivc	MFSq	GE	Philips	GE_X_MFSq	PHILIPS_X_MFSq	AGEc_X_SEXq
	4318.33	0.00267815	-2.44266e-05	-2.18352e-06	4.20763e-08	-0.00133828	2.66416e-09	-0.000940119	-0.00106395	-0.00117644	0.00143281	0.000735538	3.57769e-06
	-3.28948	-2.44266e-05	6.45153e-06	7.23736e-08	-6.89317e-09	5.05438e-06	7.43764e-12	-1.03609e-05	-1.4754e-06	-9.97249e-07	-1.33368e-07	1.32964e-05	-1.69494e-06
	-0.33127	-2.18352e-06	7.23736e-08	5.22276e-09	-1.2261e-10	1.23551e-07	-7.24187e-13	-5.72477e-07	-1.63538e-07	3.4156e-07	-5.07394e-07	5.59458e-07	1.05283e-09
	-0.00431838	4.20763e-08	-6.89317e-09	-1.2261e-10	9.98493e-12	-6.35352e-09	4.63246e-15	7.5447e-09	2.83467e-09	-3.17794e-09	1.47547e-08	-6.66647e-09	7.4189e-11
	11.5814	-0.00133828	5.05438e-06	1.23551e-07	-6.35352e-09	0.00234402	-3.83553e-09	0.000250962	0.000181183	-9.64489e-06	-0.000360792	0.000102448	-1.58207e-06
	0.00128689	2.66416e-09	7.43764e-12	-7.24187e-13	4.63246e-15	-3.83553e-09	1.87614e-14	-5.35587e-10	-1.9749e-10	-4.86433e-10	8.13477e-10	-5.07028e-10	3.95948e-12
	-298.366	-0.000940119	-1.03609e-05	-5.72477e-07	7.5447e-09	0.000250962	-5.35587e-10	0.00334018	0.00107336	0.000994328	-0.00321792	-0.00329923	3.11509e-07
	181.416	-0.00106395	-1.4754e-06	-1.63538e-07	2.83467e-09	0.000181183	-1.9749e-10	0.00107336	0.00722558	0.00101527	-0.00721616	-0.0010471	-9.12404e-07
	43.3526	-0.00117644	-9.97249e-07	3.4156e-07	-3.17794e-09	-9.64489e-06	-4.86433e-10	0.000994328	0.00101527	0.00503306	-0.00107698	-0.00494038	4.46789e-06
	-82.897	0.00143281	-1.33368e-07	-5.07394e-07	1.47547e-08	-0.000360792	8.13477e-10	-0.00321792	-0.00721616	-0.00107698	0.0131283	0.00318015	-8.36668e-06
	96.7713	0.000735538	1.32964e-05	5.59458e-07	-6.66647e-09	0.000102448	-5.07028e-10	-0.00329923	-0.0010471	-0.00494038	0.00318015	0.00936427	-6.695e-06
	-2.1055	3.57769e-06	-1.69494e-06	1.05283e-09	7.4189e-11	-1.58207e-06	3.95948e-12	3.11509e-07	-9.12404e-07	4.46789e-06	-8.36668e-06	-6.695e-06	3.2942e-06
Left_Pallidum	X =	1	-47.5635	2262.28	-107602	0	-1.52191e+06	2.3162e+12	0	0	0	0	0	0
	Beta	B0	agec	agec2	agec3	sexq	tivc	tivc2	MFSq	GE	Philips	GE_X_MFSq	PHILIPS_X_MFSq	AGEc_X_SEXq
	1359.76	0.00282846	-2.43168e-05	-2.16038e-06	4.19656e-08	-0.0013091	2.67263e-09	-5.99247e-15	-0.000958002	-0.00101871	-0.0010863	0.00141214	0.000708129	2.07424e-06
	-2.87265	-2.43168e-05	6.3662e-06	7.10862e-08	-6.80366e-09	5.58344e-06	5.81046e-12	9.09351e-18	-1.05014e-05	-9.21931e-07	-1.9759e-06	-7.63326e-08	1.43169e-05	-1.66421e-06
	0.130404	-2.16038e-06	7.10862e-08	5.13752e-09	-1.20159e-10	1.27227e-07	-7.28677e-13	5.26181e-19	-5.70689e-07	-1.77771e-07	3.09763e-07	-4.63724e-07	5.7186e-07	7.25247e-10
	-0.00205052	4.19656e-08	-6.80366e-09	-1.20159e-10	9.86852e-12	-7.08231e-09	5.71264e-15	-1.81295e-20	7.44357e-09	2.31669e-09	-2.04887e-09	1.41733e-08	-7.47453e-09	5.28036e-11
	65.3895	-0.0013091	5.58344e-06	1.27227e-07	-7.08231e-09	0.00230839	-3.72148e-09	-2.24866e-16	0.000244579	0.000158837	-2.46876e-05	-0.000346061	0.000114079	-1.55091e-06
	0.0005701	2.67263e-09	5.81046e-12	-7.28677e-13	5.71264e-15	-3.72148e-09	1.8044e-14	-2.11192e-21	-5.48857e-10	-1.87693e-10	-3.17721e-10	7.86034e-10	-6.18495e-10	4.13959e-12
	2.91096e-10	-5.99247e-15	9.09351e-18	5.26181e-19	-1.81295e-20	-2.24866e-16	-2.11192e-21	1.83968e-25	9.52626e-16	-4.84583e-16	-1.7292e-15	-5.03495e-16	1.44173e-16	4.60232e-17
	166.326	-0.000958002	-1.05014e-05	-5.70689e-07	7.44357e-09	0.000244579	-5.48857e-10	9.52626e-16	0.00332718	0.00106008	0.000974145	-0.00320565	-0.00327956	7.82566e-07
	-47.5704	-0.00101871	-9.21931e-07	-1.77771e-07	2.31669e-09	0.000158837	-1.87693e-10	-4.84583e-16	0.00106008	0.0070285	0.00100747	-0.00701508	-0.00103767	-1.48598e-06
	43.7092	-0.0010863	-1.9759e-06	3.09763e-07	-2.04887e-09	-2.46876e-05	-3.17721e-10	-1.7292e-15	0.000974145	0.00100747	0.00490855	-0.00105236	-0.00481424	4.53543e-06
	-81.3905	0.00141214	-7.63326e-08	-4.63724e-07	1.41733e-08	-0.000346061	7.86034e-10	-5.03495e-16	-0.00320565	-0.00701508	-0.00105236	0.0128482	0.00316237	-7.50601e-06
	-195.197	0.000708129	1.43169e-05	5.7186e-07	-7.47453e-09	0.000114079	-6.18495e-10	1.44173e-16	-0.00327956	-0.00103767	-0.00481424	0.00316237	0.00922526	-7.3024e-06
	-2.10501	2.07424e-06	-1.66421e-06	7.25247e-10	5.28036e-11	-1.55091e-06	4.13959e-12	4.60232e-17	7.82566e-07	-1.48598e-06	4.53543e-06	-7.50601e-06	-7.3024e-06	3.26738e-06
Right_Pallidum	X =	1	-47.5635	2262.28	-107602	0	-1.52191e+06	2.3162e+12	0	0	0	0	0	0
	Beta	B0	agec	agec2	agec3	sexq	tivc	tivc2	MFSq	GE	Philips	GE_X_MFSq	PHILIPS_X_MFSq	AGEc_X_SEXq
	1438.5	0.00283007	-2.40912e-05	-2.15457e-06	4.19102e-08	-0.00131431	2.69054e-09	-6.07191e-15	-0.000959239	-0.00101179	-0.00109001	0.00140628	0.000714047	1.89433e-06
	-2.58957	-2.40912e-05	6.37868e-06	7.10826e-08	-6.81149e-09	5.48094e-06	6.69304e-12	5.86876e-18	-1.06846e-05	-9.61524e-07	-2.49484e-06	1.72459e-07	1.49257e-05	-1.67119e-06
	0.073363	-2.15457e-06	7.10826e-08	5.14035e-09	-1.20328e-10	1.23066e-07	-7.1125e-13	4.47262e-19	-5.71316e-07	-1.88628e-07	2.96292e-07	-4.44763e-07	5.83135e-07	8.51842e-10
	-0.00302948	4.19102e-08	-6.81149e-09	-1.20328e-10	9.88517e-12	-6.93476e-09	5.14869e-15	-1.5363e-20	7.35374e-09	1.85707e-09	-1.58322e-09	1.4101e-08	-7.88446e-09	5.02292e-11
	65.2482	-0.00131431	5.48094e-06	1.23066e-07	-6.93476e-09	0.00231443	-3.73676e-09	-1.8727e-16	0.000246861	0.000162274	-1.52296e-05	-0.000354045	0.000105407	-1.56037e-06
	0.000477114	2.69054e-09	6.69304e-12	-7.1125e-13	5.14869e-15	-3.73676e-09	1.81287e-14	-2.47222e-21	-5.62291e-10	-1.75284e-10	-3.65933e-10	7.67397e-10	-5.64253e-10	3.65779e-12
	2.18133e-10	-6.07191e-15	5.86876e-18	4.47262e-19	-1.5363e-20	-1.8727e-16	-2.47222e-21	1.86417e-25	9.87973e-16	-5.21367e-16	-1.5651e-15	-5.08769e-16	-3.67084e-17	4.81634e-17
	155.292	-0.000959239	-1.06846e-05	-5.71316e-07	7.35374e-09	0.000246861	-5.62291e-10	9.87973e-16	0.00333299	0.00106179	0.000977286	-0.00321304	-0.00328894	9.75196e-07
	-3.87007	-0.00101179	-9.61524e-07	-1.88628e-07	1.85707e-09	0.000162274	-1.75284e-10	-5.21367e-16	0.00106179	0.00699285	0.00100524	-0.00698062	-0.00104114	-1.13357e-06
	-61.4079	-0.00109001	-2.49484e-06	2.96292e-07	-1.58322e-09	-1.52296e-05	-3.65933e-10	-1.5651e-15	0.000977286	0.00100524	0.0049336	-0.00105067	-0.00484233	4.72205e-06
	-128.789	0.00140628	1.72459e-07	-4.44763e-07	1.4101e-08	-0.000354045	7.67397e-10	-5.08769e-16	-0.00321304	-0.00698062	-0.00105067	0.0128801	0.00317209	-7.94108e-06
	-133.371	0.000714047	1.49257e-05	5.83135e-07	-7.88446e-09	0.000105407	-5.64253e-10	-3.67084e-17	-0.00328894	-0.00104114	-0.00484233	0.00317209	0.00926119	-7.59881e-06
	-1.44746	1.89433e-06	-1.67119e-06	8.51842e-10	5.02292e-11	-1.56037e-06	3.65779e-12	4.81634e-17	9.75196e-07	-1.13357e-06	4.72205e-06	-7.94108e-06	-7.59881e-06	3.27631e-06
Left_Putamen	X =	1	-47.5635	2262.28	0	-1.52191e+06	2.3162e+12	-3.52504e+18	0	0	0	0	0	0	0
	Beta	B0	agec	agec2	sexq	tivc	tivc2	tivc3	MFSq	GE	Philips	GE_X_MFSq	PHILIPS_X_MFSq	TIVc_X_MFSq	AGEc_X_SEXq
	5155.58	0.00267446	5.15213e-06	-1.64604e-06	-0.00131795	3.19294e-09	-6.12729e-15	-6.31627e-21	-0.000986418	-0.00100982	-0.00110058	0.00133849	0.000752385	3.33968e-10	9.26201e-07
	-23.8196	5.15213e-06	1.68601e-06	-1.19137e-08	1.44713e-07	2.06884e-11	-6.54329e-18	-1.04032e-22	-5.32749e-06	5.54302e-07	-3.98321e-06	9.46085e-06	9.59538e-06	1.72001e-12	-1.64286e-06
	0.222891	-1.64604e-06	-1.19137e-08	3.66969e-09	4.43291e-08	-8.6328e-13	1.09418e-19	1.24791e-24	-4.7742e-07	-1.64037e-07	2.89566e-07	-2.69054e-07	4.6712e-07	2.3378e-13	1.54038e-09
	207.046	-0.00131795	1.44713e-07	4.43291e-08	0.00236272	-4.63591e-09	-9.59093e-17	1.06472e-20	0.000243726	0.000145512	7.52123e-07	-0.000338429	0.000100626	-4.70022e-10	-3.34244e-07
	0.00173498	3.19294e-09	2.06884e-11	-8.6328e-13	-4.63591e-09	5.15855e-14	7.71544e-21	-2.30102e-25	-7.01367e-10	2.62091e-10	-1.4614e-09	3.49278e-10	1.2563e-09	-2.30998e-14	-9.03338e-12
	6.88977e-10	-6.12729e-15	-6.54329e-18	1.09418e-19	-9.59093e-17	7.71544e-21	1.96414e-25	-2.73194e-32	8.73808e-16	-4.63701e-16	-1.82834e-15	-5.70991e-16	8.16745e-16	-1.92856e-20	5.50671e-17
	-1.93474e-15	-6.31627e-21	-1.04032e-22	1.24791e-24	1.06472e-20	-2.30102e-25	-2.73194e-32	2.13701e-36	-5.1263e-22	-3.56649e-21	6.61574e-21	1.33833e-21	-6.7373e-21	2.11203e-26	1.84139e-22
	253.665	-0.000986418	-5.32749e-06	-4.7742e-07	0.000243726	-7.01367e-10	8.73808e-16	-5.1263e-22	0.00332908	0.00105876	0.000984676	-0.00321493	-0.00330206	4.40623e-10	4.98698e-07
	-266.543	-0.00100982	5.54302e-07	-1.64037e-07	0.000145512	2.62091e-10	-4.63701e-16	-3.56649e-21	0.00105876	0.00699833	0.000991603	-0.00698665	-0.00102041	-1.49468e-10	-1.48611e-06
	-169.42	-0.00110058	-3.98321e-06	2.89566e-07	7.52123e-07	-1.4614e-09	-1.82834e-15	6.61574e-21	0.000984676	0.000991603	0.00498477	-0.00103459	-0.00492394	9.51156e-10	5.15679e-06
	-20.5106	0.00133849	9.46085e-06	-2.69054e-07	-0.000338429	3.49278e-10	-5.70991e-16	1.33833e-21	-0.00321493	-0.00698665	-0.00103459	0.0128351	0.00314763	5.94583e-10	-7.53385e-06
	-541.33	0.000752385	9.59538e-06	4.6712e-07	0.000100626	1.2563e-09	8.16745e-16	-6.7373e-21	-0.00330206	-0.00102041	-0.00492394	0.00314763	0.00941953	-2.65012e-09	-7.16528e-06
	-0.000426127	3.33968e-10	1.72001e-12	2.3378e-13	-4.70022e-10	-2.30998e-14	-1.92856e-20	2.11203e-26	4.40623e-10	-1.49468e-10	9.51156e-10	5.94583e-10	-2.65012e-09	5.07692e-14	-1.69652e-11
	-4.49244	9.26201e-07	-1.64286e-06	1.54038e-09	-3.34244e-07	-9.03338e-12	5.50671e-17	1.84139e-22	4.98698e-07	-1.48611e-06	5.15679e-06	-7.53385e-06	-7.16528e-06	-1.69652e-11	3.29336e-06
Right_Putamen	X =	1	-47.5635	2262.28	-107602	0	-1.52191e+06	2.3162e+12	0	0	0	0	0	0
	Beta	B0	agec	agec2	agec3	sexq	tivc	tivc2	MFSq	GE	Philips	GE_X_MFSq	PHILIPS_X_MFSq	AGEc_X_SEXq
	4836.07	0.00282889	-2.41514e-05	-2.1539e-06	4.1863e-08	-0.0013117	2.6861e-09	-6.07368e-15	-0.000959036	-0.00101203	-0.0010937	0.00140418	0.000717384	1.95102e-06
	-19.1921	-2.41514e-05	6.38562e-06	7.13639e-08	-6.82092e-09	5.53795e-06	7.54026e-12	7.7564e-19	-1.05695e-05	-8.48267e-07	-2.73636e-06	-1.78987e-07	1.51246e-05	-1.6728e-06
	0.346025	-2.1539e-06	7.13639e-08	5.13861e-09	-1.20552e-10	1.25998e-07	-6.89503e-13	3.31543e-19	-5.71001e-07	-1.8484e-07	2.97342e-07	-4.52357e-07	5.83569e-07	7.43388e-10
	-0.00398867	4.1863e-08	-6.82092e-09	-1.20552e-10	9.88208e-12	-7.00715e-09	4.24449e-15	-1.01468e-20	7.52612e-09	1.85123e-09	-1.33765e-09	1.4487e-08	-8.28305e-09	6.18962e-11
	239.282	-0.0013117	5.53795e-06	1.25998e-07	-7.00715e-09	0.00230811	-3.72909e-09	-1.7024e-16	0.000246247	0.000160814	-2.10696e-05	-0.00034895	0.000110441	-1.51658e-06
	0.00125103	2.6861e-09	7.54026e-12	-6.89503e-13	4.24449e-15	-3.72909e-09	1.82035e-14	-2.96095e-21	-5.57922e-10	-1.64576e-10	-3.80594e-10	7.5837e-10	-5.47266e-10	3.18017e-12
	3.65168e-10	-6.07368e-15	7.7564e-19	3.31543e-19	-1.01468e-20	-1.7024e-16	-2.96095e-21	1.88568e-25	9.89698e-16	-5.66695e-16	-1.424e-15	-4.24096e-16	-1.99684e-16	4.98589e-17
	282.612	-0.000959036	-1.05695e-05	-5.71001e-07	7.52612e-09	0.000246247	-5.57922e-10	9.89698e-16	0.00332656	0.00106137	0.000978213	-0.00320672	-0.00328366	7.63147e-07
	-67.041	-0.00101203	-8.48267e-07	-1.8484e-07	1.85123e-09	0.000160814	-1.64576e-10	-5.66695e-16	0.00106137	0.0069937	0.00100539	-0.00698074	-0.00104016	-1.25299e-06
	-86.7948	-0.0010937	-2.73636e-06	2.97342e-07	-1.33765e-09	-2.10696e-05	-3.80594e-10	-1.424e-15	0.000978213	0.00100539	0.00494969	-0.00105228	-0.00485758	4.85888e-06
	-293.178	0.00140418	-1.78987e-07	-4.52357e-07	1.4487e-08	-0.00034895	7.5837e-10	-4.24096e-16	-0.00320672	-0.00698074	-0.00105228	0.0128243	0.00316712	-7.64173e-06
	-626.433	0.000717384	1.51246e-05	5.83569e-07	-8.28305e-09	0.000110441	-5.47266e-10	-1.99684e-16	-0.00328366	-0.00104016	-0.00485758	0.00316712	0.00927025	-7.60357e-06
	-5.56522	1.95102e-06	-1.6728e-06	7.43388e-10	6.18962e-11	-1.51658e-06	3.18017e-12	4.98589e-17	7.63147e-07	-1.25299e-06	4.85888e-06	-7.64173e-06	-7.60357e-06	3.26843e-06
Left_Thalamus_Proper	X =	1	-47.5635	2262.28	-107602	0	-1.52191e+06	2.3162e+12	0	0	0	0	0	0	0
	Beta	B0	agec	agec2	agec3	sexq	tivc	tivc2	MFSq	GE	Philips	GE_X_MFSq	PHILIPS_X_MFSq	TIVc_X_MFSq	AGEc_X_SEXq
	7955.26	0.00285396	-2.46238e-05	-2.17503e-06	4.2547e-08	-0.00132712	2.58657e-09	-6.38565e-15	-0.000956419	-0.00101835	-0.00109147	0.00142114	0.000697385	3.7996e-10	1.91103e-06
	-25.2144	-2.46238e-05	6.38044e-06	7.15027e-08	-6.82177e-09	5.63684e-06	7.76751e-12	1.19841e-17	-1.05294e-05	-6.59192e-07	-1.68271e-06	-4.42165e-07	1.42812e-05	-5.17421e-12	-1.66397e-06
	-0.515297	-2.17503e-06	7.15027e-08	5.1653e-09	-1.20939e-10	1.26715e-07	-7.67154e-13	3.53079e-19	-5.64254e-07	-1.72989e-07	3.28276e-07	-4.70194e-07	5.53581e-07	1.18607e-13	6.76801e-10
	0.00683692	4.2547e-08	-6.82177e-09	-1.20939e-10	9.89027e-12	-7.23554e-09	1.94229e-15	-2.2936e-20	7.52758e-09	1.51665e-09	-2.32282e-09	1.51699e-08	-7.73387e-09	1.03132e-14	5.36505e-11
	62.3104	-0.00132712	5.63684e-06	1.26715e-07	-7.23554e-09	0.00234217	-3.61315e-09	1.6072e-16	0.000235786	0.000161038	-3.93405e-05	-0.00035817	0.000148607	-5.15261e-10	-1.40829e-06
	0.0032052	2.58657e-09	7.76751e-12	-7.67154e-13	1.94229e-15	-3.61315e-09	2.747e-14	3.33358e-21	-7.20512e-10	-7.25585e-11	-6.27773e-10	4.65623e-10	4.09262e-10	-2.11645e-14	1.18364e-11
	1.46285e-09	-6.38565e-15	1.19841e-17	3.53079e-19	-2.2936e-20	1.6072e-16	3.33358e-21	2.02347e-25	7.09822e-16	-7.38409e-16	-2.06707e-15	-5.26212e-16	1.04708e-15	-1.77374e-20	5.39663e-17
	-520.368	-0.000956419	-1.05294e-05	-5.64254e-07	7.52758e-09	0.000235786	-7.20512e-10	7.09822e-16	0.00333401	0.00106503	0.000987897	-0.00320524	-0.00330764	4.55563e-10	5.98384e-07
	149.079	-0.00101835	-6.59192e-07	-1.72989e-07	1.51665e-09	0.000161038	-7.25585e-11	-7.38409e-16	0.00106503	0.00703941	0.00101482	-0.00702768	-0.00104117	-1.4474e-10	-8.893e-07
	55.2312	-0.00109147	-1.68271e-06	3.28276e-07	-2.32282e-09	-3.93405e-05	-6.27773e-10	-2.06707e-15	0.000987897	0.00101482	0.00494593	-0.00105152	-0.00487588	7.99257e-10	4.18803e-06
	11.1288	0.00142114	-4.42165e-07	-4.70194e-07	1.51699e-08	-0.00035817	4.65623e-10	-5.26212e-16	-0.00320524	-0.00702768	-0.00105152	0.0128698	0.00313848	6.89431e-10	-8.29601e-06
	392.102	0.000697385	1.42812e-05	5.53581e-07	-7.73387e-09	0.000148607	4.09262e-10	1.04708e-15	-0.00330764	-0.00104117	-0.00487588	0.00313848	0.00936995	-2.51192e-09	-6.31045e-06
	0.000596368	3.7996e-10	-5.17421e-12	1.18607e-13	1.03132e-14	-5.15261e-10	-2.11645e-14	-1.77374e-20	4.55563e-10	-1.4474e-10	7.99257e-10	6.89431e-10	-2.51192e-09	5.04221e-14	-1.84049e-11
	-5.67563	1.91103e-06	-1.66397e-06	6.76801e-10	5.36505e-11	-1.40829e-06	1.18364e-11	5.39663e-17	5.98384e-07	-8.893e-07	4.18803e-06	-8.29601e-06	-6.31045e-06	-1.84049e-11	3.27644e-06
Right_Thalamus_Proper	X =	1	-47.5635	2262.28	-107602	0	-1.52191e+06	2.3162e+12	0	0	0	0	0	0	0	0
	Beta	B0	agec	agec2	agec3	sexq	tivc	tivc2	MFSq	GE	Philips	GE_X_MFSq	PHILIPS_X_MFSq	AGEc_X_SEXq	TIVc_X_GE	TIVc_X_PHILIPS
	7157.91	0.00286692	-2.43733e-05	-2.19179e-06	4.28824e-08	-0.00132803	2.98208e-09	-6.57004e-15	-0.000957709	-0.00101998	-0.00111211	0.00140976	0.000729302	1.69111e-06	-7.32699e-10	-1.69533e-10
	-24.5607	-2.43733e-05	6.42058e-06	7.13374e-08	-6.85172e-09	5.93801e-06	-2.25771e-12	-5.24545e-18	-1.04321e-05	-1.12334e-06	-1.95754e-06	-2.88384e-07	1.30066e-05	-1.67301e-06	-1.48874e-11	3.57471e-11
	-0.34449	-2.19179e-06	7.13374e-08	5.18832e-09	-1.21705e-10	1.39219e-07	-1.10312e-12	5.94517e-19	-5.70994e-07	-1.64238e-07	3.23895e-07	-4.64408e-07	5.63508e-07	1.27437e-09	1.20543e-12	3.56013e-13
	0.00607911	4.28824e-08	-6.85172e-09	-1.21705e-10	9.94477e-12	-7.64777e-09	2.90608e-14	-1.02936e-20	7.46603e-09	1.45191e-09	-2.19276e-09	1.48533e-08	-6.06352e-09	3.80894e-11	-2.86164e-14	-5.28436e-14
	96.7597	-0.00132803	5.93801e-06	1.39219e-07	-7.64777e-09	0.00232894	-3.9168e-09	1.62775e-17	0.000241639	0.000149561	-1.85579e-05	-0.000345514	9.70081e-05	-1.59108e-06	-8.44767e-11	3.58985e-10
	0.00312968	2.98208e-09	-2.25771e-12	-1.10312e-12	2.90608e-14	-3.9168e-09	3.0857e-14	-7.8018e-22	-5.72634e-10	-5.92719e-10	-4.05117e-10	9.2704e-10	2.85437e-11	-9.62288e-12	-2.43121e-14	-2.44925e-14
	1.42447e-09	-6.57004e-15	-5.24545e-18	5.94517e-19	-1.02936e-20	1.62775e-17	-7.8018e-22	2.06942e-25	8.27201e-16	-9.16001e-16	-1.54759e-15	-2.32535e-16	3.99223e-16	5.14689e-17	-2.12148e-21	-1.40756e-20
	-150.629	-0.000957709	-1.04321e-05	-5.70994e-07	7.46603e-09	0.000241639	-5.72634e-10	8.27201e-16	0.00333092	0.00107127	0.000984699	-0.00321187	-0.00329097	7.15579e-07	1.56231e-10	7.68444e-11
	-118.844	-0.00101998	-1.12334e-06	-1.64238e-07	1.45191e-09	0.000149561	-5.92719e-10	-9.16001e-16	0.00107127	0.00704974	0.00102727	-0.00700136	-0.00105374	-7.54375e-07	2.06288e-09	4.3609e-10
	-249.986	-0.00111211	-1.95754e-06	3.23895e-07	-2.19276e-09	-1.85579e-05	-4.05117e-10	-1.54759e-15	0.000984699	0.00102727	0.00496305	-0.00106521	-0.00485775	4.42703e-06	5.068e-10	-9.98326e-11
	67.9031	0.00140976	-2.88384e-07	-4.64408e-07	1.48533e-08	-0.000345514	9.2704e-10	-2.32535e-16	-0.00321187	-0.00700136	-0.00106521	0.0128341	0.00318083	-7.79127e-06	-6.56364e-10	-2.67331e-10
	152.946	0.000729302	1.30066e-05	5.63508e-07	-6.06352e-09	9.70081e-05	2.85437e-11	3.99223e-16	-0.00329097	-0.00105374	-0.00485775	0.00318083	0.00932547	-7.58274e-06	-2.56674e-10	-1.7906e-09
	-5.64773	1.69111e-06	-1.67301e-06	1.27437e-09	3.80894e-11	-1.59108e-06	-9.62288e-12	5.14689e-17	7.15579e-07	-7.54375e-07	4.42703e-06	-7.79127e-06	-7.58274e-06	3.29434e-06	3.15504e-11	2.17897e-11
	-0.000257095	-7.32699e-10	-1.48874e-11	1.20543e-12	-2.86164e-14	-8.44767e-11	-2.43121e-14	-2.12148e-21	1.56231e-10	2.06288e-09	5.068e-10	-6.56364e-10	-2.56674e-10	3.15504e-11	9.52288e-14	2.42161e-14
	-0.000583095	-1.69533e-10	3.57471e-11	3.56013e-13	-5.28436e-14	3.58985e-10	-2.44925e-14	-1.40756e-20	7.68444e-11	4.3609e-10	-9.98326e-11	-2.67331e-10	-1.7906e-09	2.17897e-11	2.42161e-14	6.3382e-14
Left_VentralDC	X =	1	-47.5635	2262.28	-107602	0	-1.52191e+06	2.3162e+12	0	0	0	0	0	0
	Beta	B0	agec	agec2	agec3	sexq	tivc	tivc2	MFSq	GE	Philips	GE_X_MFSq	PHILIPS_X_MFSq	AGEc_X_SEXq
	3784.71	0.0028494	-2.42501e-05	-2.16029e-06	4.20804e-08	-0.00132062	2.77801e-09	-6.57817e-15	-0.00095881	-0.00100627	-0.00111599	0.00140921	0.000738664	1.83755e-06
	-9.24704	-2.42501e-05	6.39183e-06	7.1557e-08	-6.83011e-09	5.41965e-06	7.04148e-12	2.51348e-18	-1.05648e-05	-8.44009e-07	-2.06812e-06	-3.41221e-07	1.45161e-05	-1.67024e-06
	-0.148289	-2.16029e-06	7.1557e-08	5.15423e-09	-1.20964e-10	1.2499e-07	-7.05205e-13	3.81208e-19	-5.7346e-07	-1.86806e-07	3.07209e-07	-4.67269e-07	5.76761e-07	8.72287e-10
	0.00351212	4.20804e-08	-6.83011e-09	-1.20964e-10	9.89719e-12	-6.9167e-09	5.10803e-15	-1.44579e-20	7.59618e-09	1.93177e-09	-1.91032e-09	1.49555e-08	-7.80235e-09	5.70838e-11
	108.785	-0.00132062	5.41965e-06	1.2499e-07	-6.9167e-09	0.00231474	-3.7771e-09	4.92102e-17	0.000246953	0.000158331	-8.13018e-06	-0.000345679	9.73025e-05	-1.4979e-06
	0.00161744	2.77801e-09	7.04148e-12	-7.05205e-13	5.10803e-15	-3.7771e-09	1.86137e-14	-5.35383e-21	-5.56869e-10	-1.36538e-10	-4.40159e-10	7.66e-10	-4.87919e-10	2.84817e-12
	6.02805e-10	-6.57817e-15	2.51348e-18	3.81208e-19	-1.44579e-20	4.92102e-17	-5.35383e-21	2.03535e-25	9.74419e-16	-7.49802e-16	-1.15839e-15	-4.21725e-16	-4.76378e-16	5.39399e-17
	-163.221	-0.00095881	-1.05648e-05	-5.7346e-07	7.59618e-09	0.000246953	-5.56869e-10	9.74419e-16	0.00332751	0.0010624	0.000982209	-0.00320618	-0.00328783	6.94968e-07
	104.501	-0.00100627	-8.44009e-07	-1.86806e-07	1.93177e-09	0.000158331	-1.36538e-10	-7.49802e-16	0.0010624	0.00699681	0.0010074	-0.00698089	-0.001042	-1.34847e-06
	122.451	-0.00111599	-2.06812e-06	3.07209e-07	-1.91032e-09	-8.13018e-06	-4.40159e-10	-1.15839e-15	0.000982209	0.0010074	0.00497978	-0.0010582	-0.00488521	4.49787e-06
	-83.5849	0.00140921	-3.41221e-07	-4.67269e-07	1.49555e-08	-0.000345679	7.66e-10	-4.21725e-16	-0.00320618	-0.00698089	-0.0010582	0.0128289	0.00317045	-7.83019e-06
	49.8723	0.000738664	1.45161e-05	5.76761e-07	-7.80235e-09	9.73025e-05	-4.87919e-10	-4.76378e-16	-0.00328783	-0.001042	-0.00488521	0.00317045	0.00929608	-7.24075e-06
	-1.87525	1.83755e-06	-1.67024e-06	8.72287e-10	5.70838e-11	-1.4979e-06	2.84817e-12	5.39399e-17	6.94968e-07	-1.34847e-06	4.49787e-06	-7.83019e-06	-7.24075e-06	3.27135e-06
Right_VentralDC	X =	1	-47.5635	2262.28	0	-1.52191e+06	2.3162e+12	0	0	0	0	0	0	0	0
	Beta	B0	agec	agec2	sexq	tivc	tivc2	MFSq	GE	Philips	GE_X_MFSq	PHILIPS_X_MFSq	AGEc_X_SEXq	TIVc_X_GE	TIVc_X_PHILIPS
	3718.62	0.00268188	5.09636e-06	-1.65302e-06	-0.00129199	2.8298e-09	-6.75825e-15	-0.000992833	-0.00103197	-0.00112433	0.00135335	0.000775052	1.4406e-06	-5.82391e-10	1.99735e-10
	-9.15716	5.09636e-06	1.69289e-06	-1.22691e-08	7.19161e-07	1.61917e-11	-9.60384e-18	-5.42965e-06	-5.77705e-07	-3.66251e-06	1.04671e-05	9.02276e-06	-1.64061e-06	-3.30347e-11	8.14776e-13
	-0.0631938	-1.65302e-06	-1.22691e-08	3.68552e-09	3.97518e-08	-7.0328e-13	2.65982e-19	-4.7894e-07	-1.3542e-07	2.88738e-07	-2.90988e-07	4.94033e-07	1.62164e-09	7.98029e-13	-2.55385e-13
	114.277	-0.00129199	7.19161e-07	3.97518e-08	0.00231526	-3.85574e-09	7.11129e-18	0.000250922	0.000154224	-1.11519e-05	-0.00033675	8.31552e-05	-1.4676e-06	-1.28648e-10	2.77909e-10
	0.00146326	2.8298e-09	1.61917e-11	-7.0328e-13	-3.85574e-09	3.0196e-14	5.02495e-22	-6.39331e-10	-6.56716e-10	-4.6186e-10	9.27514e-10	1.07268e-10	-8.5398e-12	-2.37245e-14	-2.39268e-14
	5.61419e-10	-6.75825e-15	-9.60384e-18	2.65982e-19	7.11129e-18	5.02495e-22	2.13665e-25	1.0073e-15	-7.56522e-16	-6.95336e-16	-4.45137e-16	-3.21243e-16	5.02434e-17	-3.291e-21	-1.96288e-20
	-104.341	-0.000992833	-5.42965e-06	-4.7894e-07	0.000250922	-6.39331e-10	1.0073e-15	0.00332215	0.00106541	0.00098713	-0.00322067	-0.00328672	8.22512e-07	2.20367e-10	1.1217e-10
	63.125	-0.00103197	-5.77705e-07	-1.3542e-07	0.000154224	-6.56716e-10	-7.56522e-16	0.00106541	0.00707315	0.00101997	-0.00703163	-0.00104603	-3.44738e-07	2.01379e-09	4.89988e-10
	87.2522	-0.00112433	-3.66251e-06	2.88738e-07	-1.11519e-05	-4.6186e-10	-6.95336e-16	0.00098713	0.00101997	0.00501843	-0.00105916	-0.00490535	4.67849e-06	5.33967e-10	-4.20206e-10
	-56.5225	0.00135335	1.04671e-05	-2.90988e-07	-0.00033675	9.27514e-10	-4.45137e-16	-0.00322067	-0.00703163	-0.00105916	0.0128369	0.00318829	-8.35723e-06	-4.69928e-10	-1.96893e-10
	18.4625	0.000775052	9.02276e-06	4.94033e-07	8.31552e-05	1.07268e-10	-3.21243e-16	-0.00328672	-0.00104603	-0.00490535	0.00318829	0.00935981	-7.75811e-06	-3.13963e-10	-1.5719e-09
	-2.21901	1.4406e-06	-1.64061e-06	1.62164e-09	-1.4676e-06	-8.5398e-12	5.02434e-17	8.22512e-07	-3.44738e-07	4.67849e-06	-8.35723e-06	-7.75811e-06	3.28586e-06	3.02029e-11	1.99449e-11
	0.000217938	-5.82391e-10	-3.30347e-11	7.98029e-13	-1.28648e-10	-2.37245e-14	-3.291e-21	2.20367e-10	2.01379e-09	5.33967e-10	-4.69928e-10	-3.13963e-10	3.02029e-11	9.4495e-14	2.37696e-14
	3.12382e-06	1.99735e-10	8.14776e-13	-2.55385e-13	2.77909e-10	-2.39268e-14	-1.96288e-20	1.1217e-10	4.89988e-10	-4.20206e-10	-1.96893e-10	-1.5719e-09	1.99449e-11	2.37696e-14	6.49235e-14
ventricles_log	X =	1	-47.5635	2262.28	0	-1.52191e+06	0	0	0	0	0	0	0
	Beta	B0	agec	agec2	sexq	tivc	MFSq	GE	Philips	TIVc_X_MFSq	AGEc_X_SEXq	TIVc_X_GE	TIVc_X_PHILIPS
	4.2583	0.00230803	3.36779e-06	-1.64621e-06	-0.00126246	2.73619e-09	-0.000499519	-0.000357535	-0.000803952	9.57392e-12	4.1211e-06	-6.00434e-10	-3.03878e-10
	0.00654037	3.36779e-06	1.68675e-06	-1.21291e-08	7.2998e-07	1.33432e-11	-9.47453e-07	4.59516e-06	7.40687e-07	7.52055e-12	-1.64007e-06	-3.51588e-11	-2.73554e-12
	0.000106876	-1.64621e-06	-1.21291e-08	3.65229e-09	1.57507e-08	-7.88388e-13	-3.86807e-07	-3.38606e-07	5.7506e-07	4.41782e-13	1.47423e-09	6.881e-13	-3.34053e-13
	0.0103043	-0.00126246	7.2998e-07	1.57507e-08	0.00230425	-3.68637e-09	0.000213314	-4.69744e-05	5.44115e-05	-5.7614e-10	-1.13914e-06	2.67352e-11	5.54389e-10
	4.95686e-07	2.73619e-09	1.33432e-11	-7.88388e-13	-3.68637e-09	3.46408e-14	-4.11114e-10	-1.42183e-10	-3.38693e-10	-1.49452e-14	-9.80008e-13	-1.94738e-14	-1.89331e-14
	-0.000123185	-0.000499519	-9.47453e-07	-3.86807e-07	0.000213314	-4.11114e-10	0.00179304	-0.000495831	-0.000627874	-1.0192e-10	-3.23794e-06	5.30941e-11	-2.60017e-10
	0.00565745	-0.000357535	4.59516e-06	-3.38606e-07	-4.69744e-05	-1.42183e-10	-0.000495831	0.00314938	0.00081839	1.04511e-10	-4.47472e-06	1.72318e-09	3.54983e-10
	-0.0369064	-0.000803952	7.40687e-07	5.7506e-07	5.44115e-05	-3.38693e-10	-0.000627874	0.00081839	0.0024239	-3.38066e-10	1.31392e-06	4.71806e-10	-1.25175e-09
	7.3854e-08	9.57392e-12	7.52055e-12	4.41782e-13	-5.7614e-10	-1.49452e-14	-1.0192e-10	1.04511e-10	-3.38066e-10	5.57271e-14	-2.73105e-11	-1.73107e-14	-2.0479e-14
	0.00110652	4.1211e-06	-1.64007e-06	1.47423e-09	-1.13914e-06	-9.80008e-13	-3.23794e-06	-4.47472e-06	1.31392e-06	-2.73105e-11	3.28682e-06	3.89647e-11	3.4702e-11
	-7.58269e-08	-6.00434e-10	-3.51588e-11	6.881e-13	2.67352e-11	-1.94738e-14	5.30941e-11	1.72318e-09	4.71806e-10	-1.73107e-14	3.89647e-11	1.0072e-13	3.02578e-14
	-1.01906e-07	-3.03878e-10	-2.73554e-12	-3.34053e-13	5.54389e-10	-1.89331e-14	-2.60017e-10	3.54983e-10	-1.25175e-09	-2.0479e-14	3.4702e-11	3.02578e-14	7.09753e-14
LeftLateralVentricle_log	X =	1	-47.5635	2262.28	0	-1.52191e+06	0	0	0	0	0
	Beta	B0	agec	agec2	sexq	tivc	GE	Philips	AGEc_X_SEXq	TIVc_X_GE	TIVc_X_PHILIPS
	3.88998	0.00216717	3.11161e-06	-1.74937e-06	-0.00120437	2.625e-09	-0.000499109	-0.000978262	3.18887e-06	-6.15726e-10	-3.92013e-10
	0.00741075	3.11161e-06	1.68059e-06	-1.24715e-08	9.81919e-07	1.45152e-11	4.31315e-06	4.26373e-07	-1.6331e-06	-3.23708e-11	6.34743e-13
	9.60318e-05	-1.74937e-06	-1.24715e-08	3.54908e-09	7.03847e-08	-7.73601e-13	-4.3412e-07	4.43195e-07	1.09851e-09	8.79088e-13	-2.41734e-13
	-0.00359663	-0.00120437	9.81919e-07	7.03847e-08	0.00227043	-3.7661e-09	1.04533e-05	0.000124823	-1.08818e-06	-1.82922e-10	3.71096e-10
	5.79162e-07	2.625e-09	1.45152e-11	-7.73601e-13	-3.7661e-09	3.0146e-14	-2.47587e-10	-5.96788e-10	-8.5252e-12	-2.37581e-14	-2.41733e-14
	0.00642393	-0.000499109	4.31315e-06	-4.3412e-07	1.04533e-05	-2.47587e-10	0.00299591	0.0006453	-5.33134e-06	1.70717e-09	3.2676e-10
	-0.0449017	-0.000978262	4.26373e-07	4.43195e-07	0.000124823	-5.96788e-10	0.0006453	0.00219559	4.65803e-08	3.94706e-10	-1.41929e-09
	0.00146385	3.18887e-06	-1.6331e-06	1.09851e-09	-1.08818e-06	-8.5252e-12	-5.33134e-06	4.65803e-08	3.26133e-06	2.99664e-11	2.31908e-11
	-6.73638e-08	-6.15726e-10	-3.23708e-11	8.79088e-13	-1.82922e-10	-2.37581e-14	1.70717e-09	3.94706e-10	2.99664e-11	9.46765e-14	2.35745e-14
	-6.88691e-08	-3.92013e-10	6.34743e-13	-2.41734e-13	3.71096e-10	-2.41733e-14	3.2676e-10	-1.41929e-09	2.31908e-11	2.35745e-14	6.26653e-14
RightLateralVentricle_log	X =	1	-47.5635	2262.28	0	-1.52191e+06	0	0	0	0	0
	Beta	B0	agec	agec2	sexq	tivc	GE	Philips	AGEc_X_SEXq	TIVc_X_GE	TIVc_X_PHILIPS
	3.8421	0.00216572	3.09838e-06	-1.74774e-06	-0.00120397	2.6339e-09	-0.00049803	-0.000975586	3.18661e-06	-6.43412e-10	-4.20239e-10
	0.00756317	3.09838e-06	1.67721e-06	-1.25009e-08	1.00343e-06	1.48046e-11	4.38286e-06	4.58573e-07	-1.62986e-06	-3.38085e-11	8.44758e-14
	0.000110676	-1.74774e-06	-1.25009e-08	3.54669e-09	7.03251e-08	-7.83639e-13	-4.34867e-07	4.40328e-07	1.14498e-09	9.02686e-13	-2.12604e-13
	0.00701513	-0.00120397	1.00343e-06	7.03251e-08	0.00226858	-3.75188e-09	9.87171e-06	0.000123441	-1.09628e-06	-1.68051e-10	3.77933e-10
	5.67569e-07	2.6339e-09	1.48046e-11	-7.83639e-13	-3.75188e-09	2.99023e-14	-2.55093e-10	-6.05176e-10	-8.82411e-12	-2.35975e-14	-2.39817e-14
	0.0129799	-0.00049803	4.38286e-06	-4.34867e-07	9.87171e-06	-2.55093e-10	0.00299361	0.000644972	-5.39506e-06	1.76018e-09	3.33931e-10
	-0.0346688	-0.000975586	4.58573e-07	4.40328e-07	0.000123441	-6.05176e-10	0.000644972	0.00218869	5.19344e-08	4.06659e-10	-1.35133e-09
	0.000978797	3.18661e-06	-1.62986e-06	1.14498e-09	-1.09628e-06	-8.82411e-12	-5.39506e-06	5.19344e-08	3.258e-06	3.12226e-11	2.33981e-11
	-6.83005e-08	-6.43412e-10	-3.38085e-11	9.02686e-13	-1.68051e-10	-2.35975e-14	1.76018e-09	4.06659e-10	3.12226e-11	9.34262e-14	2.3379e-14
	-9.73442e-08	-4.20239e-10	8.44758e-14	-2.12604e-13	3.77933e-10	-2.39817e-14	3.33931e-10	-1.35133e-09	2.33981e-11	2.3379e-14	6.19375e-14
LeftInfLatVent_log	X =	1	-47.5635	2262.28	-107602	0	-1.52191e+06	2.3162e+12	-3.52504e+18	0	0	0	0	0	0	0	0
	Beta	B0	agec	agec2	agec3	sexq	tivc	tivc2	tivc3	MFSq	GE	Philips	GE_X_MFSq	PHILIPS_X_MFSq	AGEc_X_SEXq	TIVc_X_GE	TIVc_X_PHILIPS
	2.30882	0.0028644	-2.38771e-05	-2.17171e-06	4.19503e-08	-0.00134647	3.44937e-09	-6.23005e-15	-5.54368e-21	-0.000960701	-0.000993629	-0.0011191	0.00138165	0.000739496	1.41653e-06	-6.57002e-10	-1.16418e-10
	0.00523854	-2.38771e-05	6.49682e-06	7.14239e-08	-6.97165e-09	5.35557e-06	1.32361e-11	1.45572e-18	-1.59683e-22	-1.10359e-05	-2.73595e-06	-2.67503e-06	1.88355e-06	1.403e-05	-1.66621e-06	-1.45209e-11	3.77419e-11
	0.000256709	-2.17171e-06	7.14239e-08	5.14849e-09	-1.2096e-10	1.36386e-07	-1.0829e-12	4.3744e-19	3.78817e-25	-5.65427e-07	-1.86301e-07	3.17177e-07	-4.23806e-07	5.60567e-07	1.07151e-09	1.19713e-12	3.65503e-13
	9.87298e-07	4.19503e-08	-6.97165e-09	-1.2096e-10	1.01319e-11	-7.41884e-09	1.95061e-14	-4.48969e-21	5.48956e-26	8.35717e-09	2.69072e-09	-1.83425e-09	1.26463e-08	-7.05236e-09	1.81901e-11	-2.588e-14	-5.14437e-14
	0.103558	-0.00134647	5.35557e-06	1.36386e-07	-7.41884e-09	0.00236672	-4.9207e-09	-3.30295e-16	1.09693e-20	0.000240176	0.000119237	8.75665e-06	-0.000331355	7.57451e-05	-5.72702e-07	-1.23704e-10	2.40412e-10
	3.82873e-07	3.44937e-09	1.32361e-11	-1.0829e-12	1.95061e-14	-4.9207e-09	5.22964e-14	6.42285e-21	-2.26212e-25	-5.57732e-10	-3.17307e-10	-1.08602e-09	8.91806e-10	5.64118e-10	-2.67945e-11	-2.44905e-14	-2.16342e-14
	-1.84236e-13	-6.23005e-15	1.45572e-18	4.3744e-19	-4.48969e-21	-3.30295e-16	6.42285e-21	1.9658e-25	-3.70862e-32	1.02367e-15	-6.66038e-16	-1.43623e-15	-2.61076e-16	2.90223e-16	3.91362e-17	-6.44699e-21	-1.57502e-20
	-4.30374e-19	-5.54368e-21	-1.59683e-22	3.78817e-25	5.48956e-26	1.09693e-20	-2.26212e-25	-3.70862e-32	2.26276e-36	-9.00701e-22	-3.43505e-21	5.85051e-21	8.92246e-22	-4.43193e-21	2.02683e-22	1.21199e-26	-2.16858e-26
	0.0764144	-0.000960701	-1.10359e-05	-5.65427e-07	8.35717e-09	0.000240176	-5.57732e-10	1.02367e-15	-9.00701e-22	0.0033319	0.00106814	0.000974607	-0.00321808	-0.00328666	5.9546e-07	2.04973e-10	1.39407e-10
	-0.168992	-0.000993629	-2.73595e-06	-1.86301e-07	2.69072e-09	0.000119237	-3.17307e-10	-6.66038e-16	-3.43505e-21	0.00106814	0.00718605	0.00100882	-0.00713866	-0.00104485	-1.1818e-07	2.04188e-09	5.31932e-10
	-0.0988269	-0.0011191	-2.67503e-06	3.17177e-07	-1.83425e-09	8.75665e-06	-1.08602e-09	-1.43623e-15	5.85051e-21	0.000974607	0.00100882	0.00495041	-0.00105422	-0.00484795	5.2788e-06	6.43669e-10	-1.41759e-11
	0.172428	0.00138165	1.88355e-06	-4.23806e-07	1.26463e-08	-0.000331355	8.91806e-10	-2.61076e-16	8.92246e-22	-0.00321808	-0.00713866	-0.00105422	0.0129285	0.00318629	-8.68086e-06	-6.2722e-10	-3.46779e-10
	0.0309623	0.000739496	1.403e-05	5.60567e-07	-7.05236e-09	7.57451e-05	5.64118e-10	2.90223e-16	-4.43193e-21	-0.00328666	-0.00104485	-0.00484795	0.00318629	0.0093263	-8.12382e-06	-3.68346e-10	-1.8826e-09
	0.00181696	1.41653e-06	-1.66621e-06	1.07151e-09	1.81901e-11	-5.72702e-07	-2.67945e-11	3.91362e-17	2.02683e-22	5.9546e-07	-1.1818e-07	5.2788e-06	-8.68086e-06	-8.12382e-06	3.30227e-06	2.90265e-11	1.70744e-11
	-1.99042e-07	-6.57002e-10	-1.45209e-11	1.19713e-12	-2.588e-14	-1.23704e-10	-2.44905e-14	-6.44699e-21	1.21199e-26	2.04973e-10	2.04188e-09	6.43669e-10	-6.2722e-10	-3.68346e-10	2.90265e-11	9.50754e-14	2.35205e-14
	-2.13423e-07	-1.16418e-10	3.77419e-11	3.65503e-13	-5.14437e-14	2.40412e-10	-2.16342e-14	-1.57502e-20	-2.16858e-26	1.39407e-10	5.31932e-10	-1.41759e-11	-3.46779e-10	-1.8826e-09	1.70744e-11	2.35205e-14	6.28691e-14
RightInfLatVent_log	X =	1	-47.5635	2262.28	-107602	0	-1.52191e+06	0	0	0	0	0	0	0
	Beta	B0	agec	agec2	agec3	sexq	tivc	MFSq	GE	Philips	TIVc_X_MFSq	AGEc_X_SEXq	TIVc_X_GE	TIVc_X_PHILIPS
	2.26061	0.0024839	-2.51886e-05	-2.15192e-06	4.15119e-08	-0.00129176	2.86982e-09	-0.000470567	-0.000295201	-0.00082284	7.28179e-11	4.10508e-06	-7.41935e-10	-6.16301e-10
	0.00174823	-2.51886e-05	6.41461e-06	7.09601e-08	-6.86603e-09	5.47157e-06	-7.20278e-13	-6.65624e-06	-3.63607e-06	4.92616e-06	-9.09254e-12	-1.64564e-06	-1.36014e-11	4.47523e-11
	0.000212398	-2.15192e-06	7.09601e-08	5.11997e-09	-1.20958e-10	9.76325e-08	-1.06158e-12	-4.82795e-07	-5.0371e-07	6.43096e-07	1.74152e-13	1.58911e-09	1.04534e-12	5.08637e-13
	3.94558e-06	4.15119e-08	-6.86603e-09	-1.20958e-10	9.95369e-12	-6.76449e-09	2.05989e-14	8.30446e-09	1.2031e-08	-6.45077e-09	2.22679e-14	2.38575e-11	-3.03293e-14	-6.4312e-14
	0.118716	-0.00129176	5.47157e-06	9.76325e-08	-6.76449e-09	0.00230831	-3.64601e-09	0.00021202	-5.52011e-05	4.99142e-05	-6.39937e-10	-1.2611e-06	4.39709e-11	6.2061e-10
	2.40418e-07	2.86982e-09	-7.20278e-13	-1.06158e-12	2.05989e-14	-3.64601e-09	3.35133e-14	-4.54901e-10	-1.28436e-10	-3.14842e-10	-1.40682e-14	-1.87433e-12	-1.88692e-14	-1.90845e-14
	0.12467	-0.000470567	-6.65624e-06	-4.82795e-07	8.30446e-09	0.00021202	-4.54901e-10	0.0017975	-0.000488563	-0.000619793	4.9797e-11	-3.23663e-06	-2.12927e-11	-4.47881e-10
	-0.0252018	-0.000295201	-3.63607e-06	-5.0371e-07	1.2031e-08	-5.52011e-05	-1.28436e-10	-0.000488563	0.00320412	0.000804007	6.26968e-11	-4.66839e-06	1.87693e-09	3.70769e-10
	-0.0999249	-0.00082284	4.92616e-06	6.43096e-07	-6.45077e-09	4.99142e-05	-3.14842e-10	-0.000619793	0.000804007	0.00239215	-5.8213e-10	1.73182e-06	6.15492e-10	-7.97949e-10
	-1.12598e-07	7.28179e-11	-9.09254e-12	1.74152e-13	2.22679e-14	-6.39937e-10	-1.40682e-14	4.9797e-11	6.26968e-11	-5.8213e-10	5.40059e-14	-2.42489e-11	-1.74823e-14	-1.83818e-14
	0.00226844	4.10508e-06	-1.64564e-06	1.58911e-09	2.38575e-11	-1.2611e-06	-1.87433e-12	-3.23663e-06	-4.66839e-06	1.73182e-06	-2.42489e-11	3.27276e-06	3.68736e-11	2.95343e-11
	-1.74448e-07	-7.41935e-10	-1.36014e-11	1.04534e-12	-3.03293e-14	4.39709e-11	-1.88692e-14	-2.12927e-11	1.87693e-09	6.15492e-10	-1.74823e-14	3.68736e-11	1.0192e-13	2.92043e-14
	-2.04779e-07	-6.16301e-10	4.47523e-11	5.08637e-13	-6.4312e-14	6.2061e-10	-1.90845e-14	-4.47881e-10	3.70769e-10	-7.97949e-10	-1.83818e-14	2.95343e-11	2.92043e-14	6.69708e-14
_3rdventriclez_log	X =	1	-47.5635	2262.28	-107602	0	-1.52191e+06	2.3162e+12	0	0	0	0	0	0	0
	Beta	B0	agec	agec2	agec3	sexq	tivc	tivc2	MFSq	GE	Philips	GE_X_MFSq	PHILIPS_X_MFSq	TIVc_X_MFSq	AGEc_X_SEXq
	2.962	0.00285265	-2.46975e-05	-2.15546e-06	4.23741e-08	-0.00132537	2.65916e-09	-6.80492e-15	-0.000954748	-0.00101188	-0.00110951	0.00140974	0.000721671	3.13462e-10	1.89009e-06
	0.00556921	-2.46975e-05	6.39027e-06	7.15478e-08	-6.83129e-09	5.61083e-06	7.42402e-12	1.30792e-17	-1.04916e-05	-5.62319e-07	-1.32534e-06	-6.20216e-07	1.39511e-05	-5.27752e-12	-1.66814e-06
	9.60817e-05	-2.15546e-06	7.15478e-08	5.13457e-09	-1.20561e-10	1.298e-07	-7.59427e-13	3.39579e-19	-5.69295e-07	-1.88987e-07	3.16569e-07	-4.26529e-07	5.59741e-07	1.38875e-13	6.48453e-10
	-4.32301e-07	4.23741e-08	-6.83129e-09	-1.20561e-10	9.9006e-12	-7.17817e-09	1.49629e-15	-2.2266e-20	7.42008e-09	1.50315e-09	-2.62092e-09	1.52883e-08	-7.34238e-09	1.04633e-14	5.46855e-11
	0.041144	-0.00132537	5.61083e-06	1.298e-07	-7.17817e-09	0.00231499	-3.54579e-09	3.07678e-16	0.000239821	0.000161001	-2.46034e-05	-0.000368385	0.000133348	-5.48304e-10	-1.32196e-06
	2.98485e-07	2.65916e-09	7.42402e-12	-7.59427e-13	1.49629e-15	-3.54579e-09	2.78114e-14	4.61469e-22	-7.44649e-10	-1.13804e-10	-8.14624e-10	5.24342e-10	6.09918e-10	-2.14329e-14	1.12927e-11
	-1.06079e-13	-6.80492e-15	1.30792e-17	3.39579e-19	-2.2266e-20	3.07678e-16	4.61469e-22	2.12973e-25	7.78269e-16	-5.89003e-16	-1.43806e-15	-7.53461e-16	3.60549e-16	-1.56419e-20	5.50228e-17
	0.00439319	-0.000954748	-1.04916e-05	-5.69295e-07	7.42008e-09	0.000239821	-7.44649e-10	7.78269e-16	0.00333223	0.0010643	0.000989645	-0.00320898	-0.00331121	4.66412e-10	5.98523e-07
	0.0460001	-0.00101188	-5.62319e-07	-1.88987e-07	1.50315e-09	0.000161001	-1.13804e-10	-5.89003e-16	0.0010643	0.00703342	0.00100527	-0.00702224	-0.00103677	-1.14877e-10	-1.27014e-06
	0.00119317	-0.00110951	-1.32534e-06	3.16569e-07	-2.62092e-09	-2.46034e-05	-8.14624e-10	-1.43806e-15	0.000989645	0.00100527	0.00499724	-0.00104328	-0.00493273	9.19452e-10	4.1101e-06
	-0.0520293	0.00140974	-6.20216e-07	-4.26529e-07	1.52883e-08	-0.000368385	5.24342e-10	-7.53461e-16	-0.00320898	-0.00702224	-0.00104328	0.0128004	0.00314176	6.44497e-10	-8.28831e-06
	-0.0328463	0.000721671	1.39511e-05	5.59741e-07	-7.34238e-09	0.000133348	6.09918e-10	3.60549e-16	-0.00331121	-0.00103677	-0.00493273	0.00314176	0.00943144	-2.63003e-09	-6.29949e-06
	4.52895e-08	3.13462e-10	-5.27752e-12	1.38875e-13	1.04633e-14	-5.48304e-10	-2.14329e-14	-1.56419e-20	4.66412e-10	-1.14877e-10	9.19452e-10	6.44497e-10	-2.63003e-09	5.04615e-14	-1.78628e-11
	0.000859821	1.89009e-06	-1.66814e-06	6.48453e-10	5.46855e-11	-1.32196e-06	1.12927e-11	5.50228e-17	5.98523e-07	-1.27014e-06	4.1101e-06	-8.28831e-06	-6.29949e-06	-1.78628e-11	3.27308e-06
_4th_Ventricle	X =	1	-47.5635	2262.28	0	-1.52191e+06	2.3162e+12	-3.52504e+18	0	0	0	0	0
	Beta	B0	agec	agec2	sexq	tivc	tivc2	tivc3	MFSq	GE	Philips	TIVc_X_GE	TIVc_X_PHILIPS
	1806.13	0.00252063	4.99642e-06	-1.66438e-06	-0.00129064	3.35502e-09	-5.93984e-15	-6.87447e-21	-0.000526591	-0.000324827	-0.000769783	-5.39215e-10	1.78393e-10
	1.72177	4.99642e-06	8.69808e-07	-1.13773e-08	-7.61687e-08	1.28341e-11	1.75915e-17	-1.94305e-23	-2.3984e-06	2.3491e-06	1.05727e-06	-1.74019e-11	1.23599e-11
	0.153724	-1.66438e-06	-1.13773e-08	3.64978e-09	3.19636e-08	-8.2071e-13	2.22765e-19	1.4641e-24	-3.75678e-07	-3.28241e-07	5.68724e-07	8.89482e-13	-1.85952e-13
	95.422	-0.00129064	-7.61687e-08	3.19636e-08	0.00235568	-4.86859e-09	-2.75021e-16	1.08101e-20	0.00019991	-6.1286e-05	6.79729e-05	-1.59062e-10	1.80919e-10
	0.000930797	3.35502e-09	1.28341e-11	-8.2071e-13	-4.86859e-09	5.02382e-14	2.53379e-21	-2.06349e-25	-2.59192e-10	4.33152e-11	-8.77697e-10	-2.35372e-14	-2.00177e-14
	-2.30662e-11	-5.93984e-15	1.75915e-17	2.22765e-19	-2.75021e-16	2.53379e-21	1.86147e-25	4.09339e-33	1.07435e-15	-7.73792e-16	-1.48051e-15	-4.97852e-21	-1.27956e-20
	-1.23355e-15	-6.87447e-21	-1.94305e-23	1.4641e-24	1.08101e-20	-2.06349e-25	4.09339e-33	2.0601e-36	-1.83936e-21	-2.00535e-21	4.12781e-21	3.62571e-27	-3.65704e-26
	-92.4395	-0.000526591	-2.3984e-06	-3.75678e-07	0.00019991	-2.59192e-10	1.07435e-15	-1.83936e-21	0.00179005	-0.000503147	-0.000620687	2.64847e-11	-4.13941e-10
	-111.173	-0.000324827	2.3491e-06	-3.28241e-07	-6.1286e-05	4.33152e-11	-7.73792e-16	-2.00535e-21	-0.000503147	0.00314676	0.000821278	1.82554e-09	5.7155e-10
	-28.1907	-0.000769783	1.05727e-06	5.68724e-07	6.79729e-05	-8.77697e-10	-1.48051e-15	4.12781e-21	-0.000620687	0.000821278	0.00239525	4.43514e-10	-9.76338e-10
	0.000311523	-5.39215e-10	-1.74019e-11	8.89482e-13	-1.59062e-10	-2.35372e-14	-4.97852e-21	3.62571e-27	2.64847e-11	1.82554e-09	4.43514e-10	9.38278e-14	2.30618e-14
	0.000236032	1.78393e-10	1.23599e-11	-1.85952e-13	1.80919e-10	-2.00177e-14	-1.27956e-20	-3.65704e-26	-4.13941e-10	5.7155e-10	-9.76338e-10	2.30618e-14	6.10666e-14
CCsum	X =	1	-47.5635	2262.28	-107602	0	-1.52191e+06	2.3162e+12	-3.52504e+18	0	0	0	0	0	0
	Beta	B0	agec	agec2	agec3	sexq	tivc	tivc2	tivc3	MFSq	GE	Philips	TIVc_X_MFSq	TIVc_X_GE	TIVc_X_PHILIPS
	3337.61	0.00269329	-2.35658e-05	-2.15185e-06	4.13374e-08	-0.00132133	3.24329e-09	-6.24945e-15	-5.86332e-21	-0.00049217	-0.00027572	-0.000799729	5.40839e-10	-8.39711e-10	-2.19602e-10
	-9.61557	-2.35658e-05	5.56528e-06	7.10754e-08	-6.82601e-09	4.72844e-06	4.58939e-12	2.44389e-17	-3.80694e-23	-8.10153e-06	-4.85597e-06	5.50431e-06	-2.48111e-11	7.418e-12	5.73739e-11
	-0.34574	-2.15185e-06	7.10754e-08	5.0901e-09	-1.20127e-10	1.09106e-07	-1.15193e-12	1.39807e-19	1.46848e-24	-4.81581e-07	-4.54493e-07	6.4187e-07	1.45366e-13	1.14362e-12	4.46162e-13
	0.00215431	4.13374e-08	-6.82601e-09	-1.20127e-10	9.92118e-12	-6.73522e-09	1.55457e-14	-8.21689e-21	2.98226e-26	8.30508e-09	1.05297e-08	-6.25953e-09	2.47202e-14	-3.4625e-14	-6.2919e-14
	-63.4045	-0.00132133	4.72844e-06	1.09106e-07	-6.73522e-09	0.00236493	-4.78713e-09	-2.32279e-16	1.10599e-20	0.000199523	-6.95643e-05	7.45151e-05	-4.8469e-10	1.90015e-11	4.13932e-10
	0.00112049	3.24329e-09	4.58939e-12	-1.15193e-12	1.55457e-14	-4.78713e-09	5.6935e-14	1.07044e-20	-2.28858e-25	-2.20679e-10	2.23438e-11	-7.29882e-10	-1.74142e-14	-1.79779e-14	-1.50981e-14
	9.81005e-11	-6.24945e-15	2.44389e-17	1.39807e-19	-8.21689e-21	-2.32279e-16	1.07044e-20	2.01885e-25	-5.24109e-32	1.08308e-15	-8.87828e-16	-1.3265e-15	-1.56756e-20	1.27151e-21	-8.53312e-21
	-7.03406e-16	-5.86332e-21	-3.80694e-23	1.46848e-24	2.98226e-26	1.10599e-20	-2.28858e-25	-5.24109e-32	2.28369e-36	-1.79805e-21	-1.71595e-21	3.89127e-21	2.7903e-26	-1.07361e-26	-4.34426e-26
	-165.175	-0.00049217	-8.10153e-06	-4.81581e-07	8.30508e-09	0.000199523	-2.20679e-10	1.08308e-15	-1.79805e-21	0.00179378	-0.000495504	-0.000624756	-1.08656e-10	5.01849e-11	-4.15544e-10
	-56.4662	-0.00027572	-4.85597e-06	-4.54493e-07	1.05297e-08	-6.95643e-05	2.23438e-11	-8.87828e-16	-1.71595e-21	-0.000495504	0.00314347	0.000814232	1.09703e-10	1.7457e-09	4.6437e-10
	34.4054	-0.000799729	5.50431e-06	6.4187e-07	-6.25953e-09	7.45151e-05	-7.29882e-10	-1.3265e-15	3.89127e-21	-0.000624756	0.000814232	0.00240715	-4.00105e-10	5.43221e-10	-9.09218e-10
	-0.000235122	5.40839e-10	-2.48111e-11	1.45366e-13	2.47202e-14	-4.8469e-10	-1.74142e-14	-1.56756e-20	2.7903e-26	-1.08656e-10	1.09703e-10	-4.00105e-10	5.51319e-14	-1.72744e-14	-1.80245e-14
	0.000408122	-8.39711e-10	7.418e-12	1.14362e-12	-3.4625e-14	1.90015e-11	-1.79779e-14	1.27151e-21	-1.07361e-26	5.01849e-11	1.7457e-09	5.43221e-10	-1.72744e-14	9.86796e-14	2.92219e-14
	-0.000158243	-2.19602e-10	5.73739e-11	4.46162e-13	-6.2919e-14	4.13932e-10	-1.50981e-14	-8.53312e-21	-4.34426e-26	-4.15544e-10	4.6437e-10	-9.09218e-10	-1.80245e-14	2.92219e-14	6.84956e-14
SubCortGrayVol	X =	1	-47.5635	2262.28	-107602	0	-1.52191e+06	2.3162e+12	0	0	0	0	0	0
	Beta	B0	agec	agec2	agec3	sexq	tivc	tivc2	MFSq	GE	Philips	GE_X_MFSq	PHILIPS_X_MFSq	AGEc_X_SEXq
	56155.6	0.00294734	-2.42803e-05	-2.24367e-06	4.28333e-08	-0.0013668	2.99039e-09	-7.07677e-15	-0.000980037	-0.0010609	-0.0011749	0.0014832	0.000778211	1.63076e-06
	-149.521	-2.42803e-05	6.62401e-06	7.30061e-08	-7.07837e-09	4.7998e-06	1.09808e-11	-4.51767e-18	-1.05899e-05	-8.91965e-07	-1.38561e-06	-7.77935e-07	1.39067e-05	-1.74099e-06
	-0.0678127	-2.24367e-06	7.30061e-08	5.33438e-09	-1.24163e-10	1.29495e-07	-8.41523e-13	5.54537e-19	-5.91894e-07	-1.61889e-07	3.46119e-07	-5.28911e-07	5.83833e-07	1.40473e-09
	-0.0128354	4.28333e-08	-7.07837e-09	-1.24163e-10	1.02661e-11	-6.34715e-09	3.94271e-15	-1.99515e-20	8.12074e-09	3.53237e-09	-2.7001e-09	1.37803e-08	-7.57353e-09	6.44203e-11
	1319.83	-0.0013668	4.7998e-06	1.29495e-07	-6.34715e-09	0.00240283	-3.96907e-09	4.48374e-17	0.000259312	0.00018669	-3.21755e-07	-0.000384279	8.75851e-05	-1.15816e-06
	0.0200213	2.99039e-09	1.09808e-11	-8.41523e-13	3.94271e-15	-3.96907e-09	1.98733e-14	-6.56069e-21	-5.65379e-10	-1.55502e-10	-5.59771e-10	8.36622e-10	-4.48409e-10	4.51996e-13
	7.2239e-09	-7.07677e-15	-4.51767e-18	5.54537e-19	-1.99515e-20	4.48374e-17	-6.56069e-21	2.2568e-25	7.63623e-16	-8.70197e-16	-1.00453e-15	-3.66625e-16	-7.57622e-16	6.79709e-17
	-96.3014	-0.000980037	-1.05899e-05	-5.91894e-07	8.12074e-09	0.000259312	-5.65379e-10	7.63623e-16	0.00341215	0.00108436	0.00101229	-0.00327376	-0.00337322	1.68141e-07
	623.365	-0.0010609	-8.91965e-07	-1.61889e-07	3.53237e-09	0.00018669	-1.55502e-10	-8.70197e-16	0.00108436	0.00752797	0.00103831	-0.00751003	-0.00105748	-1.74834e-06
	-330.782	-0.0011749	-1.38561e-06	3.46119e-07	-2.7001e-09	-3.21755e-07	-5.59771e-10	-1.00453e-15	0.00101229	0.00103831	0.00522425	-0.00109648	-0.00511741	3.70204e-06
	-1696.33	0.0014832	-7.77935e-07	-5.28911e-07	1.37803e-08	-0.000384279	8.36622e-10	-3.66625e-16	-0.00327376	-0.00751003	-0.00109648	0.013658	0.00323446	-7.85249e-06
	-1685.83	0.000778211	1.39067e-05	5.83833e-07	-7.57353e-09	8.75851e-05	-4.48409e-10	-7.57622e-16	-0.00337322	-0.00105748	-0.00511741	0.00323446	0.00962765	-6.43689e-06
	-41.8172	1.63076e-06	-1.74099e-06	1.40473e-09	6.44203e-11	-1.15816e-06	4.51996e-13	6.79709e-17	1.68141e-07	-1.74834e-06	3.70204e-06	-7.85249e-06	-6.43689e-06	3.41583e-06

## Sheet: Other
Forest plot						FDR correction
	Final Y-axis	Final Y-axis	95% CI			Nb of contrast	Region	p value	Critical p value	Significancy
Accumbens L	4.90566	4.82566	#VALUE!	#VALUE!		1	#VALUE!	#VALUE!
Accumbens R	4.71698	4.63698	#VALUE!	#VALUE!		2	#VALUE!	#VALUE!
Amygdala L	4.5283	4.4483	#VALUE!	#VALUE!		3	#VALUE!	#VALUE!
Amygdala R	4.33962	4.25962	#VALUE!	#VALUE!		4	#VALUE!	#VALUE!
Brainstem	4.15094	4.07094	#VALUE!	#VALUE!		5	#VALUE!	#VALUE!
Caudate L	3.96226	3.88226	#VALUE!	#VALUE!		6	#VALUE!	#VALUE!
Caudate R	3.77358	3.69358	#VALUE!	#VALUE!		7	#VALUE!	#VALUE!
Hippocampus L	3.58491	3.50491	#VALUE!	#VALUE!		8	#VALUE!	#VALUE!
Hippocampus R	3.39623	3.31623	#VALUE!	#VALUE!		9	#VALUE!	#VALUE!
Pallidum L	3.20755	3.12755	#VALUE!	#VALUE!		10	#VALUE!	#VALUE!
Pallidum R	3.01887	2.93887	#VALUE!	#VALUE!		11	#VALUE!	#VALUE!
Putamen L	2.83019	2.75019	#VALUE!	#VALUE!		12	#VALUE!	#VALUE!
Putamen R	2.64151	2.56151	#VALUE!	#VALUE!		13	#VALUE!	#VALUE!
Thalamus L	2.45283	2.37283	#VALUE!	#VALUE!		14	#VALUE!	#VALUE!
Thalamus R	2.26415	2.18415	#VALUE!	#VALUE!		15	#VALUE!	#VALUE!
Ventral DC L	2.07547	1.99547	#VALUE!	#VALUE!		16	#VALUE!	#VALUE!
Ventral DC R	1.88679	1.80679	#VALUE!	#VALUE!		17	#VALUE!	#VALUE!
Ventricles sum	1.69811	1.61811	#VALUE!	#VALUE!		18	#VALUE!	#VALUE!
Lateral L	1.50943	1.42943	#VALUE!	#VALUE!		19	#VALUE!	#VALUE!
Lateral R	1.32075	1.24075	#VALUE!	#VALUE!		20	#VALUE!	#VALUE!
Inferior lateral L	1.13208	1.05208	#VALUE!	#VALUE!		21	#VALUE!	#VALUE!
Inferior lateral R	0.943396	0.863396	#VALUE!	#VALUE!		22	#VALUE!	#VALUE!
3rd	0.754717	0.674717	#VALUE!	#VALUE!		23	#VALUE!	#VALUE!
4th	0.566038	0.486038	#VALUE!	#VALUE!		24	#VALUE!	#VALUE!
Corpus callosum	0.377358	0.297358	#VALUE!	#VALUE!		25	#VALUE!	#VALUE!
Subcortical GM	0.188679	0.108679	#VALUE!	#VALUE!		26	#VALUE!	#VALUE!
Subregion volumes
5th-Ventricle	15.2
CC_Posterior	944
CC_Mid_Posterior	385.1
CC_Central	366.9
CC_Mid_Anterior	341.3
CC_Anterior	747.7
